# Supplementary material for: Central-to-peripheral blood pressure amplification: role of the recording site, technology, analysis approach, and calibration scheme in invasive and non-invasive data agreement
Source: Front Cardiovasc Med. 2023 Oct 11;10:1256221. doi: 10.3389/fcvm.2023.1256221 (PMC10598655; doi:10.3389/fcvm.2023.1256221)
Supplement: Supplementary file 1 [file Table1.xlsx]

## Sheet: Fig1_Nomenclature
	Nomenclature: non-invasive measurements
	(a) Nomenclature according to devices, registration techniques and data analysis methods
	Abbreviation	Detail	Abbreviation	Detail	Abbreviation	Detail
	MOG	Record obtained using brachial artery Pletismography/Oscillometry (Mobil-O-Graph, "MOG", device)	-----	-----	GTF	Data obtained using a general transfer function (GTF)
	Echo	Record obtained using ultrasonography (Echography)	CCA	Common Carotid Artery (CCA)	Exp_Adj	Data obtained calibrating the diameter signal, assuming an exponential pressure-diameter relationship ("Exponential adjustement")
	SCOR	Record obtained using Applanation Tonometry (SphygmoCor, "SCOR", device)	RT	Radial Artery Applanation Tonometry (RT)	GTF	Data obtained using a general transfer function (GTF)
					P2	Data obtained from the 2nd shoulder (P2) of the radial artery waveform
					NPMA_4.0 and NPMA_4.4	Data obtained using N-Point Moving Average (NPMA) filter (averaging a quantity of data corresponding to the "sampling frequency" divided by 4.0 or 4.4).
			CT	Carotid Artery Applanation Tonometry (CT)	GTF	Data obtained using a general transfer function (GTF)
					NPROC	Data obtained from direct calibration of the carotid pulse wave (In SpgygmoCor: "Not processed, NPROC").
			BT	Brachial Artery Applanation Tonometry (BT)	GTF	Data obtained using a general transfer function (GTF)
					NPMA	Data obtained using NPMA filter (averaging a quantity of data corresponding to the "sampling frequency" divided by 6.0).
	(b) Nomenclature according to calibration method
	sd	direct assignment of the bSBP and bDBP to the maximum and minimum of the pulse wave non-invasively recorded.
	033	assignment of bMBP (calculated as bMBP=bDBP+(0.33x(bSBP-bDBP)) and bDBP to the algebraic mean and minimum level of the pulse waveform non-invasively recorded.
	033HR	assignment of bMBP (calculated as bMBP=bDBP+[0.33+(0.0012xHR)]x(bSBP-bDBP)) and bDBP to the algebraic mean and minimum level of the pulse waveform non-invasively recorded.
	0412	assignment of bMBP (calculated as bMBP=bDBP+(0.412x(bSBP-bDBP)) and bDBP to the algebraic mean and minimum level of the pulse waveform non-invasively recorded.
	osc	assignment of bMBP obtained using oscillometry and bDBP to the algebraic mean and minimum level of the pulse waveform non-invasively recorded.
	inv	assignment of bMBP and bDBP measured invasively (catheterism) to the algebraic mean and minimum level of the pulse waveform non-invasively recorded.
	HR: heart rate. bSBP, bDBP and bMBP: brachial artery systolic, diastolic and mean blood pressure, respectively.

## Sheet: Table_S1_S5
	Table S1. Invasive and non-invasive hemodynamic levels obtained during the records obtained with brachial oscillometry (Mobil-O-Graph) (n=34)											Table S2. Invasive and non-invasive hemodynamic levels obtained during the records obtained with radial applanation tonometry (SphygmoCor) (n=34)											Table S3. Hemodynamic data obtained from carotid tonometry (SphygmoCor) and from aortic and brachial invasive measurements (n=34)											Table S4. Hemodynamic data obtained from brachial tonometry (SphygmoCor) and from aortic and brachial invasive measurements (n=34)											Table S5. Hemodynamic data obtained from carotid ultrasound (SonoSite - Hemodyn-4M) and from aortic and brachial invasive measurements (n=34)
	Brachial oscillometry (Mobil-O-Graph)											Radial Applanation Tonometry											Carotid Applanation Tonometry											Brachial Applanation Tonometry											Carotid Ultrasonography
	Variable	MV	SEM	SD	Min	p25th	p50th	p75th	Max	Range		Variable	MV	SEM	SD	Min	p25th	p50th	p75th	Max	Range		Variable	MV	SEM	SD	Min	p25th	p50th	p75th	Max	Range		Variable	MV	SEM	SD	Min	p25th	p50th	p75th	Max	Range		Variable	MV	SEM	SD	Min
	Invasive records											Invasive records											Invasive records											Invasive records											Invasive records
	Aortic SBP Invasive [mmHg]	131.545	4.14862	24.1904	83	116	127.507	151.727	178.444	95.4444		Aortic SBP Invasive [mmHg]	134.211	4.11485	23.9935	82	117.5	132.958	153.667	177.333	95.3333		Aortic SBP Invasive [mmHg]	130.916	4.36802	25.0924	77.5	114.333	124.5	151	189.5	112		Aortic SBP Invasive [mmHg]	133.656	4.33696	24.5335	77	120.5	130	154.25	179	102		Aortic SBP Invasive [mmHg]	132.477	4.37508	25.5109	78.75
	Aortic MBP Invasive [mmHg]	92.8861	2.55056	14.8722	66.697	81	90.487	102.25	120.889	54.1919		Aortic MBP Invasive [mmHg]	94.2451	2.46115	14.3509	66.6667	83	92.1667	99.6667	120.667	54		Aortic MBP Invasive [mmHg]	92.6616	2.67423	15.3623	65	80	90	102	130.5	65.5		Aortic MBP Invasive [mmHg]	93.6979	2.61172	14.7741	65	85	90.5	106	121	56		Aortic MBP Invasive [mmHg]	93.5746	2.65694	15.4925	63
	Aortic DBP Invasive [mmHg]	67.6918	1.77495	10.3496	51.5	61	65.9667	76	93	41.5		Aortic DBP Invasive [mmHg]	68.3897	1.70338	9.93232	51.6667	62	66.1667	76.5	93	41.3333		Aortic DBP Invasive [mmHg]	67.5793	1.83217	10.525	51.6667	61	65	73.5	93	41.3333		Aortic DBP Invasive [mmHg]	67.8906	1.81666	10.2766	52	61.5	64.5	74.5	92	40		Aortic DBP Invasive [mmHg]	68.1016	1.82627	10.6489	50.75
	Aortic PP Invasive [mmHg]	63.8527	3.39294	19.7841	24.4545	50.2222	59.8542	82.0909	98.3333	73.8788		Aortic PP Invasive [mmHg]	65.8211	3.46619	20.2112	23	53.25	62.25	83	97.6667	74.6667		Aortic PP Invasive [mmHg]	63.3369	3.58792	20.611	23.5	50.3333	59	82.6667	102	78.5		Aortic PP Invasive [mmHg]	65.7656	3.66083	20.7088	22	53.5	64	82	103	81		Aortic PP Invasive [mmHg]	64.3751	3.54594	20.6762	24
	HR Invasive [beat/minute]	70.4359	2.28921	12.9497	44.8333	59.5545	71.5195	80.9444	104.273	59.4394		HR Invasive [beat/minute]	70.4245	2.26513	12.8135	45	60	71	78	104	59		HR Invasive [beat/minute]	70.0349	2.21917	12.3558	45	60.6667	71.25	79	104	59		HR Invasive [beat/minute]	70.1437	2.78206	14.9818	50	57.5	68	78	104	54		HR Invasive [beat/minute]	69.7158	2.24595	12.705	45
	Brachial SBP Invasive [mmHg]	147.375	4.56975	25.8504	83	132	146	167	191	108		Brachial SBP Invasive [mmHg]	147.859	4.5877	25.952	83	132	146	167	191	108		Brachial SBP Invasive [mmHg]	147.871	4.776	26.5917	83	131	146	169	193	110		Brachial SBP Invasive [mmHg]	145.029	4.85061	27.4392	85	133.25	143.5	165.667	189.333	104.333		Brachial SBP Invasive [mmHg]	147.516	4.63602	26.2253	83
	Brachial MBP Invasive [mmHg]	100.172	2.58115	14.6012	67	92.1429	101	111	123	56		Brachial MBP Invasive [mmHg]	100.531	2.57077	14.5425	67	92	101.5	111	123	56		Brachial MBP Invasive [mmHg]	100.645	2.7402	15.2568	67	93	101	111	131	64		Brachial MBP Invasive [mmHg]	97.7969	2.61179	14.7745	68	88.25	97.75	109.75	120.333	52.3333		Brachial MBP Invasive [mmHg]	100.375	2.67333	15.1226	67
	Brachial DBP Invasive [mmHg]	72.2728	1.92209	10.873	56	63.1429	72	81.5	94	38		Brachial DBP Invasive [mmHg]	72.4375	1.91236	10.818	56	63	72	81	94	38		Brachial DBP Invasive [mmHg]	72.6129	1.99066	11.0836	56	65	72	82	94	38		Brachial DBP Invasive [mmHg]	69.7839	1.74266	9.85797	53	62.75	68.5	76.8333	91.3333	38.3333		Brachial DBP Invasive [mmHg]	72.4062	1.96227	11.1003	56
	Brachial PP Invasive [mmHg]	75.1024	4.28482	24.2386	27	60	77.75	85.5	132	105		Brachial PP Invasive [mmHg]	75.4219	4.30544	24.3553	27	60	77.75	88	132	105		Brachial PP Invasive [mmHg]	75.2581	4.44512	24.7494	27	59	78	86	132	105		Brachial PP Invasive [mmHg]	75.2448	4.3306	24.4976	25	61.1667	75.25	89.25	136.333	111.333		Brachial PP Invasive [mmHg]	75.1094	4.29434	24.2925	27
	pPP/aoPP Ratio, Invasive	1.15143	0.0429876	0.239345	0.605923	0.980939	1.10142	1.32706	1.80341	1.19749		pPP/aoPP Ratio, Invasive	1.1185	0.0403397	0.224602	0.592702	0.988095	1.0858	1.24213	1.75701	1.16431		pPP/aoPP Ratio, Invasive	1.17418	0.0479799	0.262797	0.605427	1.02941	1.11175	1.31783	1.97601	1.37059		pPP/aoPP Ratio, Invasive	1.16465	0.0329817	0.180648	0.745098	1.02564	1.1456	1.25455	1.58527	0.840173		pPP/aoPP Ratio, Invasive	1.12579	0.0368109	0.201621	0.595082
	pSBP/aoSBP Ratio, Invasive	1.10527	0.0222409	0.123832	0.893958	1.02045	1.0946	1.17175	1.4578	0.563841		pSBP/aoSBP Ratio, Invasive	1.08537	0.0203298	0.113191	0.892176	1.00996	1.05769	1.16337	1.42474	0.532563		pSBP/aoSBP Ratio, Invasive	1.12065	0.0261834	0.143412	0.887826	1.02649	1.10172	1.18221	1.58225	0.694424		pSBP/aoSBP Ratio, Invasive	1.09273	0.0169892	0.0930538	0.881818	1.02935	1.09882	1.14414	1.33333	0.451515		pSBP/aoSBP Ratio, Invasive	1.09121	0.0193349	0.105902	0.893906
	Mobil-O-Graph Non-invasive records: sd calibration											Mobil-O-Graph Non-invasive records: sd calibration											Mobil-O-Graph Non-invasive records: sd calibration											Mobil-O-Graph Non-invasive records: sd calibration											Mobil-O-Graph Non-invasive records: sd calibration
	bSBP (MOG_GTF_sd) [mmHg]	132.851	3.53362	20.6044	90.2727	119.091	133.955	147.545	175.778	85.5051		bSBP (MOG_GTF_sd) [mmHg]	134.282	3.57471	20.844	87	127	133.833	150	180	93		bSBP (MOG_GTF_sd) [mmHg]	132.598	3.92801	22.5647	88.5	122.333	131.333	148	174.333	85.8333		bSBP (MOG_GTF_sd) [mmHg]	135.651	3.72022	21.0447	78	126.167	136.083	150	166.667	88.6667		bSBP (MOG_GTF_sd) [mmHg]	132.913	3.69903	21.5689	84.75
	bMBP (MOG_GTF_sd) [mmHg]	97.769	2.55093	14.8744	61.6364	88.5	100.098	107.333	125.778	64.1414		bMBP (MOG_GTF_sd) [mmHg]	98.4461	2.52187	14.7049	58	90	101.75	109.333	122.667	64.6667		bMBP (MOG_GTF_sd) [mmHg]	97.099	2.8384	16.3054	58	89	94	107.5	128	70		bMBP (MOG_GTF_sd) [mmHg]	98.7292	2.78298	15.7429	54	91.8333	100.167	105.75	124.333	70.3333		bMBP (MOG_GTF_sd) [mmHg]	97.8147	2.73116	15.9253	57
	bDBP (MOG_GTF_sd) [mmHg]	80.6807	2.25857	13.1696	48	72.1111	80.1528	89.8571	103.692	55.6923		bDBP (MOG_GTF_sd) [mmHg]	80.9706	2.2501	13.1202	44	73	83.25	90.5	103.5	59.5		bDBP (MOG_GTF_sd) [mmHg]	79.8071	2.48406	14.2699	42	68	79	89	107	65		bDBP (MOG_GTF_sd) [mmHg]	80.7708	2.58525	14.6244	43	73.5	79.25	92.25	104.667	61.6667		bDBP (MOG_GTF_sd) [mmHg]	80.7299	2.46059	14.3476	43.75
	bPP (MOG_GTF_sd) [mmHg]	52.1698	2.18716	12.7532	30.4	41.7273	49	63	82.4545	52.0545		bPP (MOG_GTF_sd) [mmHg]	53.3113	2.39525	13.9666	34	44	49.5833	59.5	86	52		bPP (MOG_GTF_sd) [mmHg]	52.7909	2.36435	13.5822	31.5	43	51	62	82.6667	51.1667		bPP (MOG_GTF_sd) [mmHg]	54.8802	2.48721	14.0698	28	45.1667	52.75	66	82.6667	54.6667		bPP (MOG_GTF_sd) [mmHg]	52.1828	2.21241	12.9004	31.6667
	HR (MOG_GTF_sd) [beat/minute]	71.4016	2.28632	13.3314	42.5	61.5556	72	82.0588	105	62.5		HR (MOG_GTF_sd) [beat/minute]	71.9216	2.30227	13.4244	44	60	73.4167	79.75	105	61		HR (MOG_GTF_sd) [beat/minute]	71.9586	2.30736	13.2548	44	64.6667	72.5	80.5	105	61		HR (MOG_GTF_sd) [beat/minute]	70.5469	2.49887	14.1357	44	60.5	70.9167	81	104.333	60.3333		HR (MOG_GTF_sd) [beat/minute]	71.2304	2.24601	13.0964	45
	aoSBP (MOG_GTF_sd) [mmHg]	123.009	3.45834	20.1654	84.0909	108.545	122.623	135	168.273	84.1818		aoSBP (MOG_GTF_sd) [mmHg]	124.134	3.5984	20.6713	83	111	123.25	138.667	170.667	87.6667		aoSBP (MOG_GTF_sd) [mmHg]	123.727	3.85907	22.1687	81	111.333	122	137	166	85		aoSBP (MOG_GTF_sd) [mmHg]	129.941	3.29962	17.1453	79	120.667	129	141	158.333	79.3333		aoSBP (MOG_GTF_sd) [mmHg]	123.094	3.80669	21.5339	83
	aoDBP (MOG_GTF_sd) [mmHg]	82.1371	2.25759	13.1639	48.3636	73.2222	81.5278	90.8571	104.308	55.9441		aoDBP (MOG_GTF_sd) [mmHg]	82.4672	2.33901	13.4366	44	73	84	92	104.25	60.25		aoDBP (MOG_GTF_sd) [mmHg]	81.1298	2.5057	14.3941	42	70	80	90.5	109	67		aoDBP (MOG_GTF_sd) [mmHg]	85.9414	2.39346	12.4368	57	76.5	86	95.5	106.333	49.3333		aoDBP (MOG_GTF_sd) [mmHg]	82.1036	2.6074	14.7497	44
	aoPP (MOG_GTF_sd) [mmHg]	40.8705	2.12694	12.4021	23.4545	31.9091	37.3273	44.6667	75.0909	51.6364		aoPP (MOG_GTF_sd) [mmHg]	41.6591	2.37558	13.6467	23.3333	31.75	38.75	47	76	52.6667		aoPP (MOG_GTF_sd) [mmHg]	42.6561	2.31937	13.3237	23	32.75	40	47.5	77	54		aoPP (MOG_GTF_sd) [mmHg]	43.9383	2.45905	12.7776	22	35	46	53	67.6667	45.6667		aoPP (MOG_GTF_sd) [mmHg]	40.9865	2.29919	13.0062	24
	bPP/aoPP Ratio (MOG_GTF_sd)	1.3145	0.0365429	0.21308	1.05213	1.1591	1.27944	1.37819	2.22208	1.16995		bPP/aoPP Ratio (MOG_GTF_sd)	1.31843	0.039981	0.229673	1.06154	1.16507	1.26479	1.40741	2.22222	1.16068		bPP/aoPP Ratio (MOG_GTF_sd)	1.26606	0.0244688	0.140562	1.03896	1.15625	1.26667	1.37121	1.51519	0.476232		bPP/aoPP Ratio (MOG_GTF_sd)	1.28179	0.0363047	0.188645	0.979167	1.13203	1.2619	1.33761	1.88957	0.9104		bPP/aoPP Ratio (MOG_GTF_sd)	1.30676	0.0430022	0.243257	1.05128
	bSBP/aoSBP Ratio (MOG_GTF_sd)	1.08253	0.00774541	0.0451631	1.01072	1.04378	1.07256	1.11299	1.19775	0.187034		bSBP/aoSBP Ratio (MOG_GTF_sd)	1.08317	0.00838669	0.0481779	1.01351	1.04819	1.07563	1.11719	1.19735	0.183834		bSBP/aoSBP Ratio (MOG_GTF_sd)	1.07505	0.00762715	0.0438147	1.0068	1.03846	1.06602	1.10317	1.17578	0.168979		bSBP/aoSBP Ratio (MOG_GTF_sd)	1.07022	0.0074219	0.0385653	0.992481	1.04395	1.06504	1.09673	1.18185	0.189368		bSBP/aoSBP Ratio (MOG_GTF_sd)	1.08068	0.00959773	0.054293	1.01351
	Mobil-O-Graph Non-invasive records: 033 calibration											Mobil-O-Graph Non-invasive records: 033 calibration											Mobil-O-Graph Non-invasive records: 033 calibration											Mobil-O-Graph Non-invasive records: 033 calibration											Mobil-O-Graph Non-invasive records: 033 calibration
	bSBP (MOG_GTF_033) [mmHg]	132.851	3.53362	20.6044	90.2727	119.091	133.955	147.545	175.778	85.5051		bSBP (MOG_GTF_033) [mmHg]	134.282	3.57471	20.844	87	127	133.833	150	180	93		bSBP (MOG_GTF_033) [mmHg]	132.598	3.92801	22.5647	88.5	122.333	131.333	148	174.333	85.8333		bSBP (MOG_GTF_033) [mmHg]	135.651	3.72022	21.0447	78	126.167	136.083	150	166.667	88.6667		bSBP (MOG_GTF_033) [mmHg]	132.913	3.69903	21.5689	84.75
	bMBP (MOG_GTF_033) [mmHg]	97.769	2.55093	14.8744	61.6364	88.5	100.098	107.333	125.778	64.1414		bMBP (MOG_GTF_033) [mmHg]	98.4461	2.52187	14.7049	58	90	101.75	109.333	122.667	64.6667		bMBP (MOG_GTF_033) [mmHg]	97.099	2.8384	16.3054	58	89	94	107.5	128	70		bMBP (MOG_GTF_033) [mmHg]	98.7292	2.78298	15.7429	54	91.8333	100.167	105.75	124.333	70.3333		bMBP (MOG_GTF_033) [mmHg]	97.8147	2.73116	15.9253	57
	bDBP (MOG_GTF_033) [mmHg]	80.6807	2.25857	13.1696	48	72.1111	80.1528	89.8571	103.692	55.6923		bDBP (MOG_GTF_033) [mmHg]	80.9706	2.2501	13.1202	44	73	83.25	90.5	103.5	59.5		bDBP (MOG_GTF_033) [mmHg]	79.8071	2.48406	14.2699	42	68	79	89	107	65		bDBP (MOG_GTF_033) [mmHg]	80.7708	2.58525	14.6244	43	73.5	79.25	92.25	104.667	61.6667		bDBP (MOG_GTF_033) [mmHg]	80.7299	2.46059	14.3476	43.75
	bPP (MOG_GTF_033) [mmHg]	52.1698	2.18716	12.7532	30.4	41.7273	49	63	82.4545	52.0545		bPP (MOG_GTF_033) [mmHg]	53.3113	2.39525	13.9666	34	44	49.5833	59.5	86	52		bPP (MOG_GTF_033) [mmHg]	52.7909	2.36435	13.5822	31.5	43	51	62	82.6667	51.1667		bPP (MOG_GTF_033) [mmHg]	54.8802	2.48721	14.0698	28	45.1667	52.75	66	82.6667	54.6667		bPP (MOG_GTF_033) [mmHg]	52.1828	2.21241	12.9004	31.6667
	HR (MOG_GTF_033) [beat/minute]	71.4016	2.28632	13.3314	42.5	61.5556	72	82.0588	105	62.5		HR (MOG_GTF_033) [beat/minute]	71.9216	2.30227	13.4244	44	60	73.4167	79.75	105	61		HR (MOG_GTF_033) [beat/minute]	71.9586	2.30736	13.2548	44	64.6667	72.5	80.5	105	61		HR (MOG_GTF_033) [beat/minute]	70.5469	2.49887	14.1357	44	60.5	70.9167	81	104.333	60.3333		HR (MOG_GTF_033) [beat/minute]	71.2304	2.24601	13.0964	45
	aoSBP (MOG_GTF_033) [mmHg]	123.013	3.30821	19.29	84.5294	110.3	121.167	140.846	158	73.4706		aoSBP (MOG_GTF_033) [mmHg]	124.497	3.40259	19.5464	86	116.25	125	137	158	72		aoSBP (MOG_GTF_033) [mmHg]	121.906	3.57008	20.5085	77	109.75	120	137	159	82		aoSBP (MOG_GTF_033) [mmHg]	127.077	3.37799	17.5525	74	120	124.333	142.667	156.25	82.25		aoSBP (MOG_GTF_033) [mmHg]	122.635	3.52663	19.9496	81
	aoDBP (MOG_GTF_033) [mmHg]	82.3315	2.3285	13.5774	48.0909	73	81.9167	92.1818	104.091	56		aoDBP (MOG_GTF_033) [mmHg]	82.7197	2.41843	13.8928	43	74	84	92.5	104.667	61.6667		aoDBP (MOG_GTF_033) [mmHg]	80.7394	2.48555	14.2784	41	68	80	90	108	67		aoDBP (MOG_GTF_033) [mmHg]	85.5247	2.39004	12.419	56	76.5	85	95	105.333	49.3333		aoDBP (MOG_GTF_033) [mmHg]	82.2161	2.68976	15.2156	43
	aoPP (MOG_GTF_033) [mmHg]	40.7341	2.14777	12.5235	23.7	30.6667	39.1307	49	76.5	52.8		aoPP (MOG_GTF_033) [mmHg]	41.8081	2.36963	13.6125	23.3333	30.3333	38	53	73.5	50.1667		aoPP (MOG_GTF_033) [mmHg]	41.0889	2.27543	13.0713	20	31	39.3333	46	73.5	53.5		aoPP (MOG_GTF_033) [mmHg]	41.534	2.58689	13.4419	18	34	38.3333	49.3333	77.25	59.25		aoPP (MOG_GTF_033) [mmHg]	40.3714	2.05893	11.647	24
	bPP/aoPP Ratio (MOG_GTF_033) [mmHg]	1.31976	0.030975	0.180614	0.913508	1.17704	1.32543	1.46244	1.65738	0.743872		bPP/aoPP Ratio (MOG_GTF_033) [mmHg]	1.31662	0.035758	0.205414	0.964286	1.15484	1.35038	1.46697	1.64803	0.683743		bPP/aoPP Ratio (MOG_GTF_033) [mmHg]	1.3248	0.0342008	0.196469	0.971293	1.14855	1.31505	1.46875	1.69596	0.724666		bPP/aoPP Ratio (MOG_GTF_033) [mmHg]	1.35904	0.0351661	0.182728	0.977989	1.28	1.3498	1.48387	1.74892	0.770929		bPP/aoPP Ratio (MOG_GTF_033) [mmHg]	1.31411	0.0303457	0.171661	0.960784
	bSBP/aoSBP Ratio (MOG_GTF_033) [mmHg]	1.08273	0.0103916	0.060593	0.926613	1.04715	1.08387	1.12283	1.20656	0.279948		bSBP/aoSBP Ratio (MOG_GTF_033) [mmHg]	1.07996	0.011533	0.0662518	0.91784	1.05109	1.09513	1.12879	1.21867	0.300827		bSBP/aoSBP Ratio (MOG_GTF_033) [mmHg]	1.08977	0.010094	0.0579859	0.965532	1.05011	1.09045	1.13696	1.20325	0.23772		bSBP/aoSBP Ratio (MOG_GTF_033) [mmHg]	1.09599	0.0106719	0.0554529	0.979772	1.05809	1.09244	1.13678	1.21808	0.238305		bSBP/aoSBP Ratio (MOG_GTF_033) [mmHg]	1.08372	0.0101785	0.0575782	0.941176
	Mobil-O-Graph Non-invasive records: osc calibration											Mobil-O-Graph Non-invasive records: osc calibration											Mobil-O-Graph Non-invasive records: osc calibration											Mobil-O-Graph Non-invasive records: osc calibration											Mobil-O-Graph Non-invasive records: osc calibration
	bSBP (MOG_GTF_osc) [mmHg]	132.851	3.53362	20.6044	90.2727	119.091	133.955	147.545	175.778	85.5051		bSBP (MOG_GTF_osc) [mmHg]	134.282	3.57471	20.844	87	127	133.833	150	180	93		bSBP (MOG_GTF_osc) [mmHg]	132.598	3.92801	22.5647	88.5	122.333	131.333	148	174.333	85.8333		bSBP (MOG_GTF_osc) [mmHg]	135.651	3.72022	21.0447	78	126.167	136.083	150	166.667	88.6667		bSBP (MOG_GTF_osc) [mmHg]	132.913	3.69903	21.5689	84.75
	bMBP (MOG_GTF_osc) [mmHg]	104.523	2.7146	15.8287	67	96.2727	106.578	113.6	135.111	68.1111		bMBP (MOG_GTF_osc) [mmHg]	105.328	2.68659	15.6654	63	97	107.458	116	133.333	70.3333		bMBP (MOG_GTF_osc) [mmHg]	103.899	3.02083	17.3533	64	94.6667	105	114	136	72		bMBP (MOG_GTF_osc) [mmHg]	105.922	2.89799	16.3935	59	98.6667	107.5	113.667	132.667	73.6667		bMBP (MOG_GTF_osc) [mmHg]	104.641	2.90608	16.9452	62
	bDBP (MOG_GTF_osc) [mmHg]	80.6807	2.25857	13.1696	48	72.1111	80.1528	89.8571	103.692	55.6923		bDBP (MOG_GTF_osc) [mmHg]	80.9706	2.2501	13.1202	44	73	83.25	90.5	103.5	59.5		bDBP (MOG_GTF_osc) [mmHg]	79.8071	2.48406	14.2699	42	68	79	89	107	65		bDBP (MOG_GTF_osc) [mmHg]	80.7708	2.58525	14.6244	43	73.5	79.25	92.25	104.667	61.6667		bDBP (MOG_GTF_osc) [mmHg]	80.7299	2.46059	14.3476	43.75
	bPP (MOG_GTF_osc) [mmHg]	52.1698	2.18716	12.7532	30.4	41.7273	49	63	82.4545	52.0545		bPP (MOG_GTF_osc) [mmHg]	53.3113	2.39525	13.9666	34	44	49.5833	59.5	86	52		bPP (MOG_GTF_osc) [mmHg]	52.7909	2.36435	13.5822	31.5	43	51	62	82.6667	51.1667		bPP (MOG_GTF_osc) [mmHg]	54.8802	2.48721	14.0698	28	45.1667	52.75	66	82.6667	54.6667		bPP (MOG_GTF_osc) [mmHg]	52.1828	2.21241	12.9004	31.6667
	HR (MOG_GTF_osc) [beat/minute]	71.4016	2.28632	13.3314	42.5	61.5556	72	82.0588	105	62.5		HR (MOG_GTF_osc) [beat/minute]	71.9216	2.30227	13.4244	44	60	73.4167	79.75	105	61		HR (MOG_GTF_osc) [beat/minute]	71.9586	2.30736	13.2548	44	64.6667	72.5	80.5	105	61		HR (MOG_GTF_osc) [beat/minute]	70.5469	2.49887	14.1357	44	60.5	70.9167	81	104.333	60.3333		HR (MOG_GTF_osc) [beat/minute]	71.2304	2.24601	13.0964	45
	aoSBP (MOG_GTF_osc) [mmHg]	139.468	3.94406	22.9976	95.5294	126.143	136.258	157.667	188.5	92.9706		aoSBP (MOG_GTF_osc) [mmHg]	141.27	4.09977	23.5514	100	127.5	144	159	185.5	85.5		aoSBP (MOG_GTF_osc) [mmHg]	138.271	4.22906	24.2941	85.5	124.667	137	155	185.5	100		aoSBP (MOG_GTF_osc) [mmHg]	144.154	4.19605	21.8033	82	130	141	164	187	105		aoSBP (MOG_GTF_osc) [mmHg]	138.928	4.17544	23.6199	92.4
	aoDBP (MOG_GTF_osc) [mmHg]	82.9403	2.38428	13.9026	48.0909	73.1111	82.8889	92.4167	109.364	61.2727		aoDBP (MOG_GTF_osc) [mmHg]	83.3586	2.47141	14.1972	43	76	84	92.75	110	67		aoDBP (MOG_GTF_osc) [mmHg]	81.2136	2.50141	14.3695	41	68.3333	80.6667	90	108	67		aoDBP (MOG_GTF_osc) [mmHg]	85.9784	2.39964	12.4689	56	77	85	96	105.667	49.6667		aoDBP (MOG_GTF_osc) [mmHg]	82.849	2.75569	15.5885	43
	aoPP (MOG_GTF_osc) [mmHg]	56.4993	2.90733	16.9525	32.1	42.9286	53.8636	67.7778	104.167	72.0667		aoPP (MOG_GTF_osc) [mmHg]	57.9596	3.17826	18.2577	33.3333	43.3333	52.5	74	100.5	67.1667		aoPP (MOG_GTF_osc) [mmHg]	56.998	3.06157	17.5874	28.5	44	56	64.5	100.5	72		aoPP (MOG_GTF_osc) [mmHg]	58.1574	3.62981	18.861	26	45	54	69.5	106.75	80.75		aoPP (MOG_GTF_osc) [mmHg]	56.1109	2.87098	16.2407	32
	bPP/aoPP Ratio (MOG_GTF_osc)	0.946352	0.0202321	0.117973	0.670523	0.856893	0.965885	1.04485	1.16061	0.490083		bPP/aoPP Ratio (MOG_GTF_osc)	0.94285	0.0227069	0.130441	0.709682	0.84375	0.96	1.0393	1.16296	0.453281		bPP/aoPP Ratio (MOG_GTF_osc)	0.948975	0.0218085	0.12528	0.709682	0.820225	0.960658	1.02564	1.15556	0.445873		bPP/aoPP Ratio (MOG_GTF_osc)	0.969425	0.0248412	0.129079	0.708601	0.886792	0.985075	1.03125	1.25062	0.542019		bPP/aoPP Ratio (MOG_GTF_osc)	0.944906	0.0203899	0.115343	0.7
	bSBP/aoSBP Ratio (MOG_GTF_osc)	0.956798	0.0109803	0.0640254	0.786542	0.906233	0.976874	1.00511	1.0417	0.255154		bSBP/aoSBP Ratio (MOG_GTF_osc)	0.953645	0.011886	0.0682799	0.811703	0.905512	0.979056	1	1.0401	0.228397		bSBP/aoSBP Ratio (MOG_GTF_osc)	0.962613	0.0107243	0.0616063	0.812256	0.912568	0.974353	1.0068	1.04511	0.232856		bSBP/aoSBP Ratio (MOG_GTF_osc)	0.968824	0.0119935	0.06232	0.819376	0.950332	0.978723	1.00769	1.06281	0.243437		bSBP/aoSBP Ratio (MOG_GTF_osc)	0.958231	0.0108217	0.0612166	0.810127
	MV: mean value. SEM: standard error of the mean. SD: standard deviation. p25th, p50th and p75th: 25th percentile (first quartile), 50th percentile (median or second quartile) and 75th percentile (third quartile). SBP, MBP, DBP and PP: systolic, mean, diastolic and pulse blood pressure, respectively. HR: heart rate. Prefix "p", "b" and "ao" indicate "peripheral", "brachial" artery and "aortic" roo…											Radial Applanation Tonometry Non-invasive records: P2 and GTF, sd calibration											Carotid Applanation Tonometry Non-invasive records: GTF, sd calibration											Brachial Applanation Tonometry Non-invasive records: GTF, sd calibration											Common carotid artery ultrasonographic records
												Radial SBP (SCOR_RT_GTF_sd) [mmHg]	134.282	3.57471	20.844	87	127	133.833	150	180	93		cSBP (SCOR_CT_GTF_sd) [mmHg]	136.334	3.89252	22.3608	93	127	135.333	151	179.667	86.6667		bSBP (SCOR_BT_GTF_sd) [mmHg]	135.557	3.71379	21.0084	78	126.167	136.083	150	166.667	88.6667		CCA Systolic Diameter [mm]	7.80971	0.154077	0.898414	5.47
												Radial DBP (SCOR_RT_GTF_sd) [mmHg]	80.9706	2.2501	13.1202	44	73	83.25	90.5	103.5	59.5		cDBP (SCOR_CT_GTF_sd) [mmHg]	79.6187	2.45792	14.1197	42	68.3333	79	89	107	65		bDBP (SCOR_BT_GTF_sd) [mmHg]	80.6615	2.58793	14.6395	43	73.5	78.75	92.25	104.667	61.6667		CCA Diastolic Diameter [mm]	7.43235	0.150315	0.876481	5
												Radial MBP (SCOR_RT_GTF_sd) [mmHg]	100.439	2.85184	16.629	58	91.5	102.833	110.333	128	70		cMBP (SCOR_CT_GTF_sd) [mmHg]	103.239	3.03989	17.4628	64	93.6667	104	116	136	72		bMBP (SCOR_BT_GTF_sd) [mmHg]	104.078	3.16247	17.8896	52	95.8333	104.25	115.917	132.667	80.6667		CCA Mean Diameter [mm]	7.62118	0.151921	0.885844	5.22
												aoSBP (SCOR_RT_P2_sd) [mmHg]	126.93	4.04457	22.8795	76	113.625	123	140.25	178	102		aoSBP (SCOR_CT_GTF_sd) [mmHg]	132.598	3.92801	22.5647	88.5	122.333	131.333	148	174.333	85.8333		b_aoSBP (SCOR_BT_GTF_sd) [mmHg]	128.518	3.87269	21.9072	65	120.667	130	143.75	160.667	95.6667		CCA IMT [mm]	0.7943	0.0410376	0.224772	0.441
												aoPP (SCOR_RT_P2_sd) [mmHg]	45.3255	2.72634	15.4225	22.75	33.6667	41.5	55	84	61.25		aoDBP (SCOR_CT_GTF_sd) [mmHg]	79.8071	2.48406	14.2699	42	68	79	89	107	65		b_aoDBP (SCOR_BT_GTF_sd) [mmHg]	82.4844	2.62274	14.8365	44	75.3333	80.8333	95	107	63		CCA Systolic Diameter (All) [mm]	7.90588	0.152768	0.890785	5.59
												rPP/aoPP Ratio (Rdial P2) (SCOR_RT_P2_sd)	1.23911	0.03607	0.204043	1	1.06326	1.22602	1.39084	1.76626	0.766259		aoPP (SCOR_CT_GTF_sd) [mmHg]	52.7909	2.36435	13.5822	31.5	43	51	62	82.6667	51.1667		b_aoPP (SCOR_BT_GTF_sd) [mmHg]	46.1406	2.37655	13.4438	21	37.5	45.25	57.75	70.3333	49.3333		CCA Diastolic Diameter (All) [mm]	7.24647	0.147167	0.858127	4.92
												rSBP/aoSBP Ratio (Radial P2) (SCOR_RT_P2_sd)	1.07488	0.010912	0.0617277	1	1.02192	1.06782	1.11939	1.25044	0.250443		cPP/aoPP Ratio (SCOR_CT_GTF_sd)	1.07749	0.00949446	0.0545415	1.01695	1.04359	1.06274	1.09167	1.23684	0.219893		bPP/b_aoPP Ratio (SCOR_BT_GTF_sd)	1.21512	0.0253019	0.143129	1.08199	1.1363	1.17984	1.24503	1.70629	0.624304		CCA Mean Diameter (All) [mm]	7.61324	0.150396	0.876953	5.2
												aoSBP (SCOR_RT_GTF_sd) [mmHg]	124.387	3.66733	21.384	75	114	123.75	139.5	170.667	95.6667		cSBP/aoSBP (SCOR_CT_GTF_sd)	1.02965	0.00417247	0.023969	1.00794	1.0169	1.02222	1.02797	1.10646	0.0985277		bSBP/b_aoSBP Ratio (SCOR_BT_GTF_sd)	1.05943	0.00843067	0.0476911	1.01601	1.03572	1.04751	1.06173	1.25438	0.238377		CCA Peak Systolic Velocity [cm/s]	65.4818	4.04468	23.2349	33.5
												aoDBP (SCOR_RT_GTF_sd) [mmHg]	82.1176	2.3039	13.4339	45	72.75	84	91.5	105.75	60.75		Carotid Applanation Tonometry Non-invasive records: GTF, 033 calibration											Brachial Applanation Tonometry Non-invasive records: GTF, 033 calibration											CCA End Diastolic Velocity [cm/s]	14.7448	0.910629	5.23117	0.72
												aoPP (SCOR_RT_GTF_sd) [mmHg]	42.3333	2.30848	13.4606	22.3333	31.3333	40.25	51.3333	75.3333	53		cSBP (SCOR_CT_GTF_033) [mmHg]	122.28	3.56176	20.4608	82	114.5	120	137	155.5	73.5		bSBP (SCOR_BT_GTF_033) [mmHg]	124.237	3.10037	17.5383	73	116.167	124.75	134.625	157.5	84.5		CCA Resistive Index	0.765758	0.0130778	0.0751262	0.66
												rPP/aoPP Ratio (SCOR_RT_GTF_sd) [mmHg]	1.29329	0.0259347	0.151224	1.09742	1.14583	1.2463	1.43333	1.57487	0.477443		cDBP (SCOR_CT_GTF_033) [mmHg]	79.7096	2.46376	14.1532	42	68	79	89	107	65		bDBP (SCOR_BT_GTF_033) [mmHg]	80.6615	2.58793	14.6395	43	73.5	78.75	92.25	104.667	61.6667		CCA Pulsatile Index	1.90909	0.104669	0.601277	1.14
												rSBP/aoSBP Ratio (SCOR_RT_GTF_sd) [mmHg]	1.08373	0.00744561	0.043415	1.024	1.04827	1.08096	1.10915	1.20221	0.178209		cMBP (SCOR_CT_GTF_033) [mmHg]	97.1596	2.83653	16.2946	58	89	95.3333	107.5	128	70		bMBP (SCOR_BT_GTF_033) [mmHg]	98.6198	2.78162	15.7352	54	91.8333	99.75	105.75	124.333	70.3333		CCA Systo-diastolic Index	6.69061	2.21671	12.734	2.95
												Radial Applanation Tonometry Non-invasive records: P2 and GTF, 033 calibration											aoSBP (SCOR_CT_GTF_033) [mmHg]	119.515	3.59662	20.661	77	112.333	118	134.667	153	76		b_aoSBP (SCOR_BT_GTF_033) [mmHg]	118.203	3.18137	17.9966	70	111.5	119	130.333	148	78		Common carotid artery diameter re-calibration: 033 calibration
												Radial SBP (SCOR_RT_GTF_033) [mmHg]	130.275	3.05552	17.8166	87	123.5	132.875	141.667	166	79		aoDBP (SCOR_CT_GTF_033) [mmHg]	79.8071	2.48406	14.2699	42	68	79	89	107	65		b_aoDBP (SCOR_BT_GTF_033) [mmHg]	82.0417	2.60092	14.713	45	74.8333	79.8333	93.9167	106.667	61.6667		aoSBP (Echo_Exponential_beat1_033) [mmHg]	120.108	3.41037	19.8857	84.8329
												Radial DBP (SCOR_RT_GTF_033) [mmHg]	80.9706	2.2501	13.1202	44	73	83.25	90.5	103.5	59.5		aoPP (SCOR_CT_GTF_033) [mmHg]	39.7081	2.07988	11.948	21	30	37	47.6667	65.3333	44.3333		b_aoPP (SCOR_BT_GTF_033) [mmHg]	36.2083	1.87919	10.6303	13	28.5	35.8333	46.5	57	44		aoPP (Echo_Exponential_beat1_033) [mmHg]	39.3777	2.20707	12.8693	22.8442
												Radial MBP (SCOR_RT_GTF_033) [mmHg]	98.4461	2.52187	14.7049	58	90	101.75	109.333	122.667	64.6667		cPP/aoPP Ratio (SCOR_CT_GTF_033)	1.07554	0.0101482	0.0582967	1.01136	1.04163	1.05581	1.08894	1.24691	0.23555		bPP/b_aoPP Ratio (SCOR_BT_GTF_033)	1.21703	0.0266994	0.151034	1.07784	1.12982	1.17662	1.25466	1.73077	0.65293		bPP/aoPP Ratio (Echo_Exponential_beat1_033)	1.36738	0.0346686	0.202151	1.00185
												aoSBP (SCOR_RT_P2_033) [mmHg]	122.339	3.50236	19.8124	76	113.25	121.167	134.5	164.667	88.6667		cSBP/aoSBP (SCOR_CT_GTF_033)	1.0245	0.00385802	0.0221626	1.0042	1.01237	1.02014	1.0233	1.09831	0.0941054		bSBP/b_aoSBP Ratio (SCOR_BT_GTF_033)	1.05449	0.01035	0.0585483	1.01487	1.02849	1.03904	1.05283	1.29651	0.281641		pSBP/aoSBP Ratio (Echo_Exponential_beat1_033)	1.10796	0.00882819	0.0514768	0.999941
												aoPP (SCOR_RT_P2_033) [mmHg]	40.7344	2.39147	13.5282	24	32	36	47.125	80	56		Carotid Applanation Tonometry Non-invasive records: GTF, 033HR calibration											Brachial Applanation Tonometry Non-invasive records: GTF, 033HR calibration											Common carotid artery diameter re-calibration: 033HR calibration
												rPP/aoPP Ratio (SCOR_RT_P2_033)	1.24101	0.0363898	0.205852	1	1.05981	1.2183	1.37273	1.79583	0.795833		cSBP (SCOR_CT_GTF_033HR) [mmHg]	133.212	3.88503	22.3178	91	122	131.4	146.333	168.5	77.5		bSBP (SCOR_BT_GTF_033HR) [mmHg]	135.734	3.4755	19.6604	79	125	136.25	149.5	174.5	95.5		aoSBP (Echo_Exponential_beat1_033HR) [mmHg]	132.211	3.99451	23.2918	96.1959
												rSBP/aoSBP Ratio (SCOR_RT_P2_033)	1.07413	0.0111265	0.0629408	1	1.01803	1.06592	1.11544	1.24493	0.244925		cDBP (SCOR_CT_GTF_033HR) [mmHg]	79.6288	2.45747	14.1171	42	68.3333	79	89	107	65		bDBP (SCOR_BT_GTF_033HR) [mmHg]	80.7708	2.58525	14.6244	43	73.5	79.25	92.25	104.667	61.6667		aoPP (Echo_Exponential_beat1_033HR) [mmHg]	51.4806	2.98418	17.4006	28.7933
												aoSBP (SCOR_RT_GTF_033) [mmHg]	120.61	3.07992	17.9588	75	111	122.208	130	158.333	83.3333		cMBP (SCOR_CT_GTF_033HR) [mmHg]	101.724	2.94864	16.9387	62	92.6667	102	112	133.5	71.5		bMBP (SCOR_BT_GTF_033HR) [mmHg]	103.471	2.89831	16.3953	57	95.6667	104.75	111.333	131	74		bPP/aoPP Ratio (Echo_Exponential_beat1_033HR)	1.0513	0.0295918	0.172548	0.743879
												aoDBP (SCOR_RT_GTF_033) [mmHg]	81.8382	2.26803	13.2248	45	72.75	84	91.5	105	60		aoSBP (SCOR_CT_GTF_033HR) [mmHg]	129.973	3.83202	22.0133	86	119	128.5	143.333	165	79		b_aoSBP (SCOR_BT_GTF_033HR) [mmHg]	128.06	3.47113	19.6357	75	119.667	128.5	141.625	162	87		pSBP/aoSBP Ratio (Echo_Exponential_beat1_033HR)	1.00929	0.0115332	0.0672495	0.845986
												aoPP (SCOR_RT_GTF_033) [mmHg]	38.6765	2.0106	11.7237	22.6667	30	34.8333	46	71.3333	48.6667		aoDBP (SCOR_CT_GTF_033HR) [mmHg]	79.8071	2.48406	14.2699	42	68	79	89	107	65		b_aoDBP (SCOR_BT_GTF_033HR) [mmHg]	82.4453	2.59696	14.6906	45	75	80.5	94.6667	106.667	61.6667		Common carotid artery diameter re-calibration: 0412 calibration
												rPP/aoPP Ratio (SCOR_RT_GTF_033) [mmHg]	1.29004	0.0256398	0.149505	1.09773	1.14508	1.2465	1.44232	1.56957	0.471831		aoPP (SCOR_CT_GTF_033HR) [mmHg]	50.1657	2.41275	13.8602	27	39.5	48.5	61.3333	75.3333	48.3333		b_aoPP (SCOR_BT_GTF_033HR) [mmHg]	45.5859	2.26452	12.8101	18	37	45.1667	58.25	67	49		aoSBP (Echo_Exponential_beat1_0412) [mmHg]	131.785	3.92599	22.8923	95.9238
												rSBP/aoSBP Ratio (SCOR_RT_GTF_033) [mmHg]	1.08286	0.00825171	0.0481153	1.02202	1.04319	1.07433	1.11261	1.24162	0.219598		cPP/aoPP Ratio (SCOR_CT_GTF_033HR)	1.07094	0.00984563	0.0565588	1	1.03755	1.05713	1.08703	1.24112	0.24112		bPP/b_aoPP Ratio (SCOR_BT_GTF_033HR)	1.21328	0.0258815	0.146408	1.08692	1.13713	1.17965	1.23379	1.73669	0.649774		aoPP (Echo_Exponential_beat1_0412) [mmHg]	51.0547	2.9415	17.1517	28.5583
												Radial Applanation Tonometry Non-invasive records: P2 and GTF, 033HR calibration											cSBP/aoSBP (SCOR_CT_GTF_033HR)	1.02541	0.00388602	0.0223235	1	1.01373	1.02118	1.02521	1.11214	0.112143		bSBP/b_aoSBP Ratio (SCOR_BT_GTF_033HR)	1.06324	0.0114823	0.0649538	1.01731	1.03343	1.046	1.06013	1.33111	0.313801		bPP/aoPP Ratio (Echo_Exponential_beat1_0412)	1.05993	0.0293557	0.171172	0.742946
												Radial SBP (SCOR_RT_GTF_033HR) [mmHg]	143.382	3.47053	20.2365	99	133.333	143.875	158	185	86		Carotid Applanation Tonometry Non-invasive records: GTF, 0412 calibration											Brachial Applanation Tonometry Non-invasive records: GTF, 0412 calibration											pSBP/aoSBP Ratio (Echo_Exponential_beat1_0412)	1.01211	0.0112184	0.0654141	0.856531
												Radial DBP (SCOR_RT_GTF_033HR) [mmHg]	80.9706	2.2501	13.1202	44	73	83.25	90.5	103.5	59.5		cSBP (SCOR_CT_GTF_0412) [mmHg]	132.898	3.94937	22.6874	89.5	120.667	129	147	168	78.5		bSBP (SCOR_BT_GTF_0412) [mmHg]	135.839	3.42155	19.3552	79	126.167	136.25	149.75	172	93		Common carotid artery diameter re-calibration: osc calibration
												Radial MBP (SCOR_RT_GTF_033HR) [mmHg]	103.12	2.64112	15.4002	62	94	105.833	115	130	68		cDBP (SCOR_CT_GTF_0412) [mmHg]	79.6348	2.45713	14.1151	42	68.3333	79	89	107	65		bDBP (SCOR_BT_GTF_0412) [mmHg]	80.7708	2.58525	14.6244	43	73.5	79.25	92.25	104.667	61.6667		aoSBP (Echo_Exponential_beat1_osc) [mmHg]	138.423	4.31904	25.1841	100.783
												aoSBP (SCOR_RT_P2_033HR) [mmHg]	132.995	3.84562	21.7541	85	121	134	145.25	183	98		cMBP (SCOR_CT_GTF_0412) [mmHg]	101.482	2.93901	16.8833	62	92.25	101	112	133	71		bMBP (SCOR_BT_GTF_0412) [mmHg]	103.458	2.85605	16.1563	57	96.1667	104.833	110.333	129.333	72.3333		aoPP (Echo_Exponential_beat1_osc) [mmHg]	57.6933	3.42486	19.9702	31.5378
												aoPP (SCOR_RT_P2_033HR) [mmHg]	51.3906	2.79041	15.7849	31.5	41.5	46	57.25	92.3333	60.8333		aoSBP (SCOR_CT_GTF_0412) [mmHg]	129.393	3.95967	22.7466	85	117.667	127	146	164.5	79.5		b_aoSBP (SCOR_BT_GTF_0412) [mmHg]	128.146	3.44357	19.4798	75	120.667	128	144.417	160	85		bPP/aoPP Ratio (Echo_Exponential_beat1_osc)	0.942745	0.027166	0.158404	0.673233
												rPP/aoPP Ratio (SCOR_RT_P2_033HR)	1.23541	0.0370581	0.206331	1	1.04552	1.22169	1.39672	1.76731	0.767312		aoDBP (SCOR_CT_GTF_0412) [mmHg]	79.8071	2.48406	14.2699	42	68	79	89	107	65		b_aoDBP (SCOR_BT_GTF_0412) [mmHg]	82.4089	2.58983	14.6503	45	75	80.5	94.5	106.667	61.6667		pSBP/aoSBP Ratio (Echo_Exponential_beat1_osc)	0.965698	0.0123769	0.0721689	0.810156
												rSBP/aoSBP Ratio (SCOR_RT_P2_033HR)	1.0874	0.0132856	0.0751547	1	1.02182	1.07797	1.14349	1.29004	0.29004		aoPP (SCOR_CT_GTF_0412) [mmHg]	49.5859	2.56317	14.7243	26	37	46.5	59.5	81	55		b_aoPP (SCOR_BT_GTF_0412) [mmHg]	45.7526	2.32685	13.1627	18	36.25	45.8333	58.25	70.6667	52.6667		Common carotid artery diameter re-calibration: inv calibration
												aoSBP (SCOR_RT_GTF_033HR) [mmHg]	130.998	3.35937	19.5883	84	119.5	132.375	142.333	174.667	90.6667		cPP/aoPP Ratio (SCOR_CT_GTF_0412)	1.07806	0.0101903	0.0585391	1.01471	1.03865	1.0607	1.091	1.24112	0.226414		bPP/b_aoPP Ratio (SCOR_BT_GTF_0412)	1.214	0.0257606	0.145724	1.08748	1.13637	1.17919	1.23393	1.73669	0.649214		aoSBP (Echo_Exponential_beat1_inv) [mmHg]	130.774	4.83368	28.185	80.57
												aoDBP (SCOR_RT_GTF_033HR) [mmHg]	82.1299	2.2831	13.3127	45	73	84	91.5	105.5	60.5		cSBP/aoSBP (SCOR_CT_GTF_0412)	1.02843	0.00425545	0.0244457	1.00407	1.01425	1.02181	1.02854	1.11214	0.108078		bSBP/b_aoSBP Ratio (SCOR_BT_GTF_0412)	1.06346	0.0114239	0.0646236	1.01708	1.03444	1.04582	1.06127	1.33111	0.314037		aoPP (Echo_Exponential_beat1_inv) [mmHg]	61.6978	4.14698	23.8226	24.57
												aoPP (SCOR_RT_GTF_033HR) [mmHg]	48.9069	2.36289	13.7779	29.6667	38	44.6667	57	82.3333	52.6667		Carotid Applanation Tonometry Non-invasive records: GTF, osc calibration											Brachial Applanation Tonometry Non-invasive records: GTF, osc calibration											bPP/aoPP Ratio (Echo_Exponential_beat1_inv)	1.2706	0.0789147	0.45333	0
												rPP/aoPP Ratio (SCOR_RT_GTF_033HR) [mmHg]	1.28953	0.0255043	0.148714	1.09441	1.14983	1.24271	1.42784	1.57124	0.476829		cSBP (SCOR_CT_GTF_osc) [mmHg]	138.63	4.24737	24.3993	89	124.333	134.333	152.667	175.5	86.5		bSBP (SCOR_BT_GTF_osc) [mmHg]	141.82	3.65471	20.6742	81	131	140.25	156.625	179.5	98.5		pSBP/aoSBP Ratio (Echo_Exponential_beat1_inv)	1.08365	0.0413305	0.237425	0
												rSBP/aoSBP Ratio (SCOR_RT_GTF_033HR) [mmHg]	1.09698	0.00972359	0.0566978	1.02382	1.04912	1.0877	1.12553	1.27125	0.247422		cDBP (SCOR_CT_GTF_osc) [mmHg]	79.65	2.45271	14.0897	42	68.3333	79	89	107	65		bDBP (SCOR_BT_GTF_osc) [mmHg]	80.6615	2.58793	14.6395	43	73.5	78.75	92.25	104.667	61.6667		MV: mean value. SEM: standard error of the mean. SD: standard deviation. p25th, p50th and p75th: 25th percentile (first quartile), 50th percentile (median or second quartile) and 75th percentile (third quartile). SBP, MBP, DBP and PP: systolic, mean, diastolic and pulse blood pressure, respectively. HR: heart rate. Prefix "p", "b" and "ao" indicate "peripheral", "brachial" artery and "aortic" roo…
												Radial Applanation Tonometry Non-invasive records: P2 and GTF, 0412 calibration											cMBP (SCOR_CT_GTF_osc) [mmHg]	103.869	3.03128	17.4134	64	94.6667	105	114	136	72		bMBP (SCOR_BT_GTF_osc) [mmHg]	105.828	2.89525	16.378	59	98.6667	106.5	113.667	132.667	73.6667
												Radial SBP (SCOR_RT_GTF_0412) [mmHg]	142.782	3.41491	19.9122	99	133.333	144.125	155	183	84		aoSBP (SCOR_CT_GTF_osc) [mmHg]	134.791	4.24187	24.3677	85	121.333	132.333	150	171.5	86.5		b_aoSBP (SCOR_BT_GTF_osc) [mmHg]	133.273	3.61485	20.4487	77	123.667	132.5	150.25	166.5	89.5
												Radial DBP (SCOR_RT_GTF_0412) [mmHg]	80.9706	2.2501	13.1202	44	73	83.25	90.5	103.5	59.5		aoDBP (SCOR_CT_GTF_osc) [mmHg]	79.8071	2.48406	14.2699	42	68	79	89	107	65		b_aoDBP (SCOR_BT_GTF_osc) [mmHg]	82.5703	2.58673	14.6328	45	75.4167	80.8333	94.6667	107	62
												Radial MBP (SCOR_RT_GTF_0412) [mmHg]	102.895	2.6142	15.2433	62	95	105.375	113.667	129.333	67.3333		aoPP (SCOR_CT_GTF_osc) [mmHg]	54.9843	2.88491	16.5725	28	43	50.5	66.6667	91	63		b_aoPP (SCOR_BT_GTF_osc) [mmHg]	50.7344	2.638	14.9228	19	40	50.1667	64.75	80	61
												aoSBP (SCOR_RT_P2_0412) [mmHg]	132.766	3.91524	22.1479	85	121	132.25	145.5	181.333	96.3333		cPP/aoPP Ratio (SCOR_CT_GTF_osc)	1.07605	0.0094054	0.0540299	1.01613	1.03851	1.05844	1.09302	1.22566	0.209528		bPP/b_aoPP Ratio (SCOR_BT_GTF_osc)	1.21688	0.0258833	0.146418	1.08497	1.14248	1.17979	1.23181	1.73251	0.647545
												aoPP (SCOR_RT_P2_0412) [mmHg]	51.1615	2.92632	16.5538	30.5	40.75	44.875	58.625	99	68.5		cSBP/aoSBP (SCOR_CT_GTF_osc)	1.02975	0.00431898	0.0248107	1.00769	1.01521	1.02314	1.02967	1.11525	0.107559		bSBP/b_aoSBP Ratio (SCOR_BT_GTF_osc)	1.06746	0.0122166	0.0691073	1.01978	1.03687	1.05026	1.06512	1.35308	0.333295
												rPP/aoPP Ratio (SCOR_RT_P2_0412)	1.23865	0.0359518	0.203374	1	1.06401	1.22045	1.38335	1.76318	0.763176		Carotid Applanation Tonometry Non-invasive records: GTF, inv calibration											Brachial Applanation Tonometry Non-invasive records: GTF, inv calibration
												rSBP/aoSBP Ratio (SCOR_RT_P2_0412)	1.08571	0.0128724	0.0728175	1	1.0217	1.07772	1.13715	1.2765	0.276501		cSBP (SCOR_CT_GTF_inv) [mmHg]	128.724	4.15462	23.8665	81.5	114	129.4	140.667	187.5	106		bSBP (SCOR_BT_GTF_inv) [mmHg]	136.224	4.10837	23.2404	80	123	142.5	151.25	180.5	100.5
												aoSBP (SCOR_RT_GTF_0412) [mmHg]	130.652	3.39361	19.788	84	121	132.417	142	173.333	89.3333		cDBP (SCOR_CT_GTF_inv) [mmHg]	67.546	1.75318	10.0713	53.6667	61	64.6667	73	91	37.3333		bDBP (SCOR_BT_GTF_inv) [mmHg]	69.8151	1.73959	9.84061	53	62.75	68.5	76.8333	91.3333	38.3333
												aoDBP (SCOR_RT_GTF_0412) [mmHg]	82.1005	2.28356	13.3153	45	73	84	91.5	105.5	60.5		cMBP (SCOR_CT_GTF_inv) [mmHg]	92.8333	2.65553	15.2548	65	82	90	102	130.5	65.5		bMBP (SCOR_BT_GTF_inv) [mmHg]	97.7708	2.61596	14.7981	68	88.25	97.75	109.75	120.333	52.3333
												aoPP (SCOR_RT_GTF_0412) [mmHg]	48.549	2.46105	14.3503	29	38	43.5833	56.3333	88	59		aoSBP (SCOR_CT_GTF_inv) [mmHg]	124.98	4.12289	23.6842	78	104.333	126.5	137.333	182	104		b_aoSBP (SCOR_BT_GTF_inv) [mmHg]	127.93	3.97159	22.4667	76	116.5	134.333	142.75	164.5	88.5
												rPP/aoPP Ratio (SCOR_RT_GTF_0412) [mmHg]	1.28982	0.0256273	0.149432	1.1046	1.14711	1.23955	1.42745	1.57124	0.466641		aoDBP (SCOR_CT_GTF_inv) [mmHg]	67.7308	1.79767	10.3268	54	61	65	73.5	93	39		b_aoDBP (SCOR_BT_GTF_inv) [mmHg]	71.8828	1.80773	10.226	57	64.5	70.5833	79.75	97	40
												rSBP/aoSBP Ratio (SCOR_RT_GTF_0412) [mmHg]	1.09572	0.00947645	0.0552567	1.02591	1.04947	1.0883	1.13169	1.27125	0.245335		aoPP (SCOR_CT_GTF_inv) [mmHg]	57.2495	3.32126	19.0792	17	42	55	73	94.5	77.5		b_aoPP (SCOR_BT_GTF_inv) [mmHg]	56.0052	3.18394	18.0111	19	40.3333	61.9167	69.5	81.5	62.5
												Radial Applanation Tonometry Non-invasive records: P2 and GTF, osc calibration											cPP/aoPP Ratio (SCOR_CT_GTF_inv)	1.07868	0.0104848	0.0602307	1.02	1.04093	1.05669	1.09207	1.24597	0.225966		bPP/b_aoPP Ratio (SCOR_BT_GTF_inv)	1.21267	0.0253139	0.143197	1.0853	1.13755	1.1779	1.23013	1.72571	0.640415
												Radial SBP (SCOR_RT_GTF_osc) [mmHg]	149.515	3.71957	21.6886	102	139.333	150.042	163	193.333	91.3333		cSBP/aoSBP (SCOR_CT_GTF_inv)	1.03117	0.00346298	0.0198933	1.00806	1.0171	1.0272	1.0346	1.09264	0.0845728		bSBP/b_aoSBP Ratio (SCOR_BT_GTF_inv)	1.06659	0.00639859	0.0361959	1.02448	1.04385	1.05772	1.07447	1.20115	0.176674
												Radial DBP (SCOR_RT_GTF_osc) [mmHg]	80.6765	2.24146	13.0699	44	73	82	90.5	103.5	59.5		Carotid Applanation Tonometry Non-invasive records: NPROC, sd calibration											Brachial Applanation Tonometry Non-invasive records: NPMA, sd calibration
												Radial MBP (SCOR_RT_GTF_osc) [mmHg]	105.078	2.69069	15.6893	63	97	107.125	116	133.333	70.3333		cSBP (SCOR_CT_NPROC_sd) [mmHg]	132.598	3.92801	22.5647	88.5	122.333	131.333	148	174.333	85.8333		aoSBP (SCOR_BT_NPMA_6.0_sd) [mmHg]	132.077	3.84561	21.754	70.34	123.465	133.207	146.519	163.53	93.19
												aoSBP (SCOR_RT_P2_osc) [mmHg]	138.224	4.26396	24.1206	87	125	137.375	151.75	191.333	104.333		cDBP (SCOR_CT_NPROC_sd) [mmHg]	79.8071	2.48406	14.2699	42	68	79	89	107	65		aoPP (SCOR_BT_NPMA_6.0_sd) [mmHg]	51.4151	2.46552	13.9471	25.69	42.4958	50.095	63.155	77.4333	51.7433
												aoPP (SCOR_RT_P2_osc) [mmHg]	56.9323	3.3108	18.7287	33.5	45	50.0833	66.125	111.667	78.1667		cPP (SCOR_CT_NPROC_sd) [mmHg]	52.7909	2.36435	13.5822	31.5	43	51	62	82.6667	51.1667		bPP/aoPP Ratio (SCOR_BT_NPMA_6.0_sd)	1.07506	0.0130382	0.0737554	1.02333	1.04304	1.05346	1.07337	1.39589	0.372556
												rPP/aoPP Ratio (SCOR_RT_P2_osc)	1.2381	0.0363319	0.205524	1	1.03785	1.22464	1.37781	1.75867	0.758669		cPP/aoPP Ratio (SCOR_CT_NPROC_sd)	1	0	0	1	1	1	1	1	0		bSBP/aoSBP Ratio (SCOR_BT_NPMA_6.0_sd)	1.02896	0.00555644	0.0314319	1.00842	1.01712	1.02133	1.02677	1.17343	0.165009
												rSBP/aoSBP Ratio (SCOR_RT_P2_osc)	1.09189	0.0138827	0.0785326	1	1.0148	1.08441	1.14612	1.293	0.293005		cSBP/aoSBP Ratio (SCOR_CT_NPROC_sd)	1	0	0	1	1	1	1	1	0		Brachial Applanation Tonometry Non-invasive records: NPMA, 033 calibration
												aoSBP (SCOR_RT_GTF_osc) [mmHg]	136.005	3.64987	21.2822	86	125.333	137.833	148.75	182.333	96.3333		Carotid Applanation Tonometry Non-invasive records: NPROC, 033 calibration											aoSBP (SCOR_BT_NPMA_6.0_033) [mmHg]	121.166	3.14721	17.8033	71.68	113.544	120.593	132.719	153.55	81.87
												aoDBP (SCOR_RT_GTF_osc) [mmHg]	81.9706	2.28625	13.331	45	73.5	84	91.5	105.5	60.5		cSBP (SCOR_CT_NPROC_033) [mmHg]	121.787	3.55732	20.4353	81	111.333	120	137.667	155.5	74.5		aoPP (SCOR_BT_NPMA_6.0_033) [mmHg]	40.5048	2.00317	11.3317	15.68	33.3625	39.6183	51.7375	61.85	46.17
												aoPP (SCOR_RT_GTF_osc) [mmHg]	54.0294	2.7889	16.262	31.6667	41.6667	49.4167	64	99.3333	67.6667		cDBP (SCOR_CT_NPROC_033) [mmHg]	79.8071	2.48406	14.2699	42	68	79	89	107	65		bPP/aoPP Ratio (SCOR_BT_NPMA_6.0_033)	1.07418	0.0130915	0.074057	1.0209	1.04145	1.05707	1.07356	1.39613	0.375228
												rPP/aoPP Ratio (SCOR_RT_GTF_osc) [mmHg]	1.28948	0.0254998	0.148688	1.09494	1.14368	1.24135	1.42186	1.58691	0.491972		cPP (SCOR_CT_NPROC_033) [mmHg]	41.9798	2.18825	12.5705	23	31.5	39	51	67.6667	44.6667		bSBP/aoSBP Ratio (SCOR_BT_NPMA_6.0_033)	1.02693	0.00659336	0.0372977	1.00665	1.01379	1.01648	1.02243	1.19803	0.191383
												rSBP/aoSBP Ratio (SCOR_RT_GTF_osc) [mmHg]	1.10244	0.0102241	0.0596161	1.02518	1.05285	1.09266	1.14435	1.2927	0.267519		cPP/aoPP Ratio (SCOR_CT_NPROC_033)	1.285	0.0264364	0.151866	0.964728	1.1956	1.2973	1.38039	1.67742	0.712691		Brachial Applanation Tonometry Non-invasive records: NPMA, 033HR calibration
												Radial Applanation Tonometry Non-invasive records: P2 and GTF, inv calibration											cSBP/aoSBP Ratio (SCOR_CT_NPROC_033)	1.08982	0.00769638	0.0442123	0.979551	1.06256	1.09374	1.11378	1.18158	0.20203		aoSBP (SCOR_BT_NPMA_6.0_033HR) [mmHg]	131.819	3.46994	19.6289	76.91	123.193	130.783	144.667	169.4	92.49
												Radial SBP (SCOR_RT_GTF_inv) [mmHg]	140.14	3.71786	21.6786	83	130	140	154	183.333	100.333		Carotid Applanation Tonometry Non-invasive records: NPROC, 033HR calibration											aoPP (SCOR_BT_NPMA_6.0_033HR) [mmHg]	51.0482	2.43627	13.7816	20.91	42.7325	48.8483	64.265	75.29	54.38
												Radial DBP (SCOR_RT_GTF_inv) [mmHg]	68.3897	1.70338	9.93232	51.6667	62	66.1667	76.5	93	41.3333		cSBP (SCOR_CT_NPROC_033HR) [mmHg]	132.881	3.83642	22.0386	90	121.333	131.333	147	168	78		bPP/aoPP Ratio (SCOR_BT_NPMA_6.0_033HR)	1.07493	0.0130169	0.0736347	1.02128	1.04172	1.05382	1.0769	1.39378	0.372499
												Radial MBP (SCOR_RT_GTF_inv) [mmHg]	94.2255	2.45363	14.307	67	83	92.1667	99.6667	120.667	53.6667		cDBP (SCOR_CT_NPROC_033HR) [mmHg]	79.8071	2.48406	14.2699	42	68	79	89	107	65		bSBP/aoSBP Ratio (SCOR_BT_NPMA_6.0_033HR)	1.03115	0.00727125	0.0411324	1.00761	1.01549	1.01991	1.028	1.2188	0.211192
												aoSBP (SCOR_RT_P2_inv) [mmHg]	129.193	3.9403	22.2897	77	116.125	126.417	142.5	179	102		cPP (SCOR_CT_NPROC_033HR) [mmHg]	53.0742	2.53831	14.5815	30	41.6667	49.5	65.5	78.6667	48.6667		Brachial Applanation Tonometry Non-invasive records: NPMA, 0412 calibration
												aoPP (SCOR_RT_P2_inv) [mmHg]	60.138	3.32817	18.827	18	50.1667	61	72	99	81		cPP/aoPP Ratio (SCOR_CT_NPROC_033HR)	1.00689	0.0161822	0.0929595	0.776368	0.9759	0.996148	1.07035	1.21343	0.437066		aoSBP (SCOR_BT_NPMA_6.0_0412) [mmHg]	131.715	3.46164	19.582	76.91	123.395	130.748	146.9	166.95	90.04
												rPP/aoPP Ratio (SCOR_RT_P2_inv)	1.23946	0.0364826	0.206377	0.996885	1.05971	1.22251	1.39341	1.76381	0.76692		cSBP/aoSBP Ratio (SCOR_CT_NPROC_033HR)	0.998646	0.00674408	0.0387418	0.877586	0.98913	0.997409	1.02817	1.06107	0.183483		aoPP (SCOR_BT_NPMA_6.0_0412) [mmHg]	50.9446	2.47674	14.0106	20.91	42.11	49.75	65.0075	76.42	55.51
												rSBP/aoSBP Ratio (SCOR_RT_P2_inv)	1.0984	0.0146317	0.0827692	0.998062	1.02915	1.08546	1.1483	1.30427	0.30621		Carotid Applanation Tonometry Non-invasive records: NPROC, 0412 calibration											bPP/aoPP Ratio (SCOR_BT_NPMA_6.0_0412)	1.08078	0.013748	0.0777705	1.0285	1.04526	1.05335	1.07833	1.39378	0.365275
												aoSBP (SCOR_RT_GTF_inv) [mmHg]	126.468	3.49494	20.3788	77	115.333	126.708	140.333	169.667	92.6667		cSBP (SCOR_CT_NPROC_0412) [mmHg]	132.387	3.91324	22.4799	88.5	120	129.5	147	166.5	78		bSBP/aoSBP Ratio (SCOR_BT_NPMA_6.0_0412)	1.03318	0.00740939	0.0419138	1.01056	1.01741	1.01941	1.02943	1.2188	0.20824
												aoDBP (SCOR_RT_GTF_inv) [mmHg]	69.7917	1.77662	10.3594	52	63.5	67.4167	78	95	43		cDBP (SCOR_CT_NPROC_0412) [mmHg]	79.8071	2.48406	14.2699	42	68	79	89	107	65		Brachial Applanation Tonometry Non-invasive records: NPMA, osc calibration
												aoPP (SCOR_RT_GTF_inv) [mmHg]	56.7304	2.78055	16.2133	17	48.6667	57.5	69	88	71		cPP (SCOR_CT_NPROC_0412) [mmHg]	52.5803	2.68761	15.4391	28.5	40	50	63	84	55.5		aoSBP (SCOR_BT_NPMA_6.0_osc) [mmHg]	137.432	3.61461	20.4473	78.65	127.476	135.6	152.442	174.295	95.645
												rPP/aoPP Ratio (SCOR_RT_GTF_inv)	1.29098	0.0260458	0.151872	1.09301	1.14616	1.24293	1.42986	1.58855	0.495537		cPP/aoPP Ratio (SCOR_CT_NPROC_0412)	1.0236	0.0208729	0.119906	0.776368	0.938704	1.03394	1.07895	1.36842	0.592053		aoPP (SCOR_BT_NPMA_6.0_osc) [mmHg]	56.7705	2.7933	15.8013	22.65	46.79	55.3125	72.045	86.4133	63.7633
												rSBP/aoSBP Ratio (SCOR_RT_GTF_inv)	1.10994	0.00929744	0.0542129	1.03673	1.06928	1.09978	1.14525	1.22541	0.18868		cSBP/aoSBP Ratio (SCOR_CT_NPROC_0412)	1.0033	0.00824594	0.0473693	0.877586	0.973052	1.01235	1.02913	1.112	0.234414		bPP/aoPP Ratio (SCOR_BT_NPMA_6.0_osc)	1.07586	0.0130031	0.0735566	1.02763	1.04471	1.05225	1.0747	1.39689	0.369264
												Radial Applanation Tonometry Non-invasive records: NPMA_4.0_sd calibration											Carotid Applanation Tonometry Non-invasive records: NPROC, osc calibration											bSBP/aoSBP Ratio (SCOR_BT_NPMA_6.0_osc)	1.03329	0.00764857	0.0432669	1.01096	1.01857	1.02167	1.02927	1.23153	0.220564
												aoSBP (SCOR_RT_NPMA_4.0_sd) [mmHg]	124.085	3.63452	21.1927	74.32	115.105	123.653	139.115	170.08	95.76		cSBP (SCOR_CT_NPROC_osc) [mmHg]	138.286	4.19179	24.08	91	123.333	134.333	152.333	175	84		Brachial Applanation Tonometry Non-invasive records: NPMA, inv calibration
												aoPP (SCOR_RT_NPMA_4.0_sd) [mmHg]	43.1143	2.32072	13.532	23.7533	32.16	41.82	52.91	76.08	52.3267		cDBP (SCOR_CT_NPROC_osc) [mmHg]	79.8071	2.48406	14.2699	42	68	79	89	107	65		aoSBP (SCOR_BT_NPMA_6.0_inv) [mmHg]	132.146	4.1151	23.2785	77.65	120.417	138.122	147.3	173.69	96.04
												rPP/aoPP Ratio (SCOR_RT_NPMA_4.0_sd)	1.26561	0.0254112	0.148171	1.08899	1.14551	1.2152	1.36634	1.68472	0.595721		cPP (SCOR_CT_NPROC_osc) [mmHg]	58.4788	3.00564	17.2661	32	45	55	71	94.6667	62.6667		aoPP (SCOR_BT_NPMA_6.0_inv) [mmHg]	62.3311	3.32841	18.8283	22.65	49.8183	66.9642	73.5737	94.9533	72.3033
												rSBP/aoSBP Ratio (SCOR_RT_NPMA_4.0_sd)	1.08626	0.00766509	0.0446947	1.03374	1.05543	1.08067	1.10334	1.23493	0.201192		cPP/aoPP Ratio (SCOR_CT_NPROC_osc)	0.919933	0.0180396	0.103629	0.702037	0.851552	0.926562	0.972789	1.18182	0.479781		bPP/aoPP Ratio (SCOR_BT_NPMA_6.0_inv)	1.07629	0.0135428	0.0766097	1.02449	1.04442	1.05382	1.07399	1.40758	0.383082
												Radial Applanation TonomeRTy Non-invasive records: NPMA_4.4_sd calibration											cSBP/aoSBP Ratio (SCOR_CT_NPROC_osc)	0.961437	0.00851832	0.048934	0.832618	0.932766	0.967523	0.987416	1.06107	0.22845		bSBP/aoSBP Ratio (SCOR_BT_NPMA_6.0_inv)	1.03233	0.00437855	0.0247688	1.01276	1.0205	1.02553	1.03409	1.14339	0.130621
												aoSBP (SCOR_RT_NPMA_4.4_sd) [mmHg]	125.647	3.65982	21.3402	76.11	116.405	125.074	140.47	172.557	96.4467		Carotid Applanation Tonometry Non-invasive records: NPROC, inv calibration											MV: mean value. SEM: standard error of the mean. SD: standard deviation. p25th, p50th and p75th: 25th percentile (first quartile), 50th percentile (median or second quartile) and 75th percentile (third quartile). SBP, MBP, DBP and PP: systolic, mean, diastolic and pulse blood pressure, respectively. HR: heart rate. Prefix "p", "b" and "ao" indicate "peripheral", "brachial" artery and "aortic" roo…
												aoPP (SCOR_RT_NPMA_4.4_sd) [mmHg]	44.6763	2.35971	13.7594	24.9633	34.3533	42.87	54.76	78.5567	53.5933		cSBP (SCOR_CT_NPROC_inv) [mmHg]	127.955	4.09221	23.508	80.5	114	128.667	140.667	186.5	106
												rPP/aoPP Ratio (SCOR_RT_NPMA_4.4_sd)	1.21659	0.0214348	0.124986	1.07132	1.11599	1.18123	1.30785	1.56842	0.497104		cDBP (SCOR_CT_NPROC_inv) [mmHg]	67.5591	1.83649	10.5498	51.6667	61	65	73.5	93	41.3333
												rSBP/aoSBP Ratio (SCOR_RT_NPMA_4.4_sd)	1.0723	0.00677286	0.0394922	1.02484	1.04275	1.06585	1.09073	1.20435	0.179509		cPP (SCOR_CT_NPROC_inv) [mmHg]	60.3955	3.35285	19.2607	20	49	57.25	76.3333	99	79
												Radial Applanation TonomeRTy Non-invasive records: NPMA_4.0_033 calibration											cPP/aoPP Ratio (SCOR_CT_NPROC_inv)	1.23022	0.0553439	0.308142	0.686275	1.06158	1.13981	1.35791	2.33519	1.64892
												aoSBP (SCOR_RT_NPMA_4.0_033) [mmHg]	120.273	3.04782	17.7717	74.11	112.15	122.85	129.003	157.873	83.7633		cSBP/aoSBP Ratio (SCOR_CT_NPROC_inv)	1.14323	0.0285253	0.158822	0.881514	1.06075	1.09962	1.19281	1.70178	0.820261
												aoPP (SCOR_RT_NPMA_4.0_033) [mmHg]	39.3025	1.96486	11.457	23.9533	30.11	35.6275	47.4067	69.1633	45.21		MV: mean value. SEM: standard error of the mean. SD: standard deviation. p25th, p50th and p75th: 25th percentile (first quartile), 50th percentile (median or second quartile) and 75th percentile (third quartile). SBP, MBP, DBP and PP: systolic, mean, diastolic and pulse blood pressure, respectively. HR: heart rate. Prefix "p", "b" and "ao" indicate "peripheral", "brachial" artery and "aortic" roo…
												rPP/aoPP Ratio (SCOR_RT_NPMA_4.0_033)	1.26711	0.0253759	0.147965	1.09132	1.1451	1.2177	1.37057	1.68	0.588682
												rSBP/aoSBP Ratio (SCOR_RT_NPMA_4.0_033)	1.08588	0.00890888	0.0519472	1.03024	1.05034	1.07548	1.10121	1.28128	0.251044
												Radial Applanation TonomeRTy Non-invasive records: NPMA_4.4_033 calibration
												aoSBP (SCOR_RT_NPMA_4.4_033) [mmHg]	121.768	3.06673	17.8819	75.89	113.355	123.89	130.84	159.97	84.08
												aoPP (SCOR_RT_NPMA_4.4_033) [mmHg]	40.7978	2.01075	11.7246	25.1967	31.8625	37.08	48.88	71.2367	46.04
												rPP/aoPP Ratio (SCOR_RT_NPMA_4.4_033)	1.21758	0.0213926	0.124739	1.07042	1.11975	1.18413	1.30942	1.564	0.493577
												rSBP/aoSBP Ratio (SCOR_RT_NPMA_4.4_033)	1.07211	0.00781921	0.0455934	1.02168	1.03702	1.06405	1.0895	1.24321	0.221535
												Radial Applanation TonomeRTy Non-invasive records: NPMA_4.0_033HR calibration
												aoSBP (SCOR_RT_NPMA_4.0_033HR) [mmHg]	130.648	3.33236	19.4308	82.71	121.075	131.974	142.833	174.203	91.4933
												aoPP (SCOR_RT_NPMA_4.0_033HR) [mmHg]	49.6773	2.32387	13.5504	31.2433	38.71	45.2496	58.195	80.2033	48.96
												rPP/aoPP Ratio (SCOR_RT_NPMA_4.0_033HR)	1.26516	0.0253468	0.147796	1.09357	1.14446	1.21852	1.35964	1.68364	0.590067																		36.1615
												rSBP/aoSBP Ratio (SCOR_RT_NPMA_4.0_033HR)	1.09999	0.0103594	0.0604049	1.03642	1.05415	1.08839	1.12167	1.31648	0.280057
												Radial Applanation TonomeRTy Non-invasive records: NPMA_4.4_033HR calibration
												aoSBP (SCOR_RT_NPMA_4.4_033HR) [mmHg]	132.543	3.36583	19.626	85	122.55	134.002	144.757	176.84	91.84
												aoPP (SCOR_RT_NPMA_4.4_033HR) [mmHg]	51.5729	2.39081	13.9407	32.8733	40.975	46.945	59.745	83.7467	50.8733
												rPP/aoPP Ratio (SCOR_RT_NPMA_4.4_033HR)	1.21614	0.0213758	0.124641	1.07327	1.11968	1.18033	1.30018	1.5673	0.494025
												rSBP/aoSBP Ratio (SCOR_RT_NPMA_4.4_033HR)	1.08378	0.00904909	0.0527648	1.02686	1.04379	1.0747	1.10329	1.27282	0.245964
												Radial Applanation TonomeRTy Non-invasive records: NPMA_4.0_0412 calibration
												aoSBP (SCOR_RT_NPMA_4.0_0412) [mmHg]	130.089	3.34018	19.4764	82.71	121.157	132.295	142.54	172.757	90.0467
												aoPP (SCOR_RT_NPMA_4.0_0412) [mmHg]	49.1183	2.38106	13.8838	30.5033	38.69	44.3863	54.97	85.69	55.1867
												rPP/aoPP Ratio (SCOR_RT_NPMA_4.0_0412)	1.27012	0.0251574	0.146692	1.08503	1.14446	1.22701	1.35831	1.68281	0.597789
												rSBP/aoSBP Ratio (SCOR_RT_NPMA_4.0_0412)	1.10042	0.0100834	0.0587959	1.03395	1.05837	1.09303	1.11517	1.31616	0.282209
												Radial Applanation TonomeRTy Non-invasive records: NPMA_4.4_0412 calibration
												aoSBP (SCOR_RT_NPMA_4.4_0412) [mmHg]	131.949	3.36514	19.6219	85	122.86	134.31	144.3	175.347	90.3467
												aoPP (SCOR_RT_NPMA_4.4_0412) [mmHg]	50.9784	2.43679	14.2088	32.09	40.395	46.2442	56.9133	88.2533	56.1633
												rPP/aoPP Ratio (SCOR_RT_NPMA_4.4_0412)	1.22076	0.0212028	0.123633	1.06736	1.11968	1.1927	1.30018	1.5673	0.499936
												rSBP/aoSBP Ratio (SCOR_RT_NPMA_4.4_0412)	1.08439	0.00882218	0.0514417	1.02659	1.04289	1.0772	1.10134	1.27282	0.24623
												Radial Applanation TonomeRTy Non-invasive records: NPMA_4.0_Osc calibration
												aoSBP (SCOR_RT_NPMA_4.0_osc) [mmHg]	135.583	3.60663	21.0301	84.86	125.627	137.553	146.903	181.67	96.81
												aoPP (SCOR_RT_NPMA_4.0_osc) [mmHg]	54.9067	2.69529	15.7161	33.4033	42.82	49.6525	63.8933	96.51	63.1067
												rPP/aoPP Ratio (SCOR_RT_NPMA_40_osc)	1.26466	0.0253873	0.148032	1.09014	1.13566	1.21856	1.37163	1.68115	0.591009
												rSBP/aoSBP Ratio (SCOR_RT_NPMA_4.0_osc)	1.10587	0.0108262	0.0631271	1.03685	1.06142	1.09162	1.14368	1.33708	0.300225
												Radial Applanation TonomeRTy Non-invasive records: NPMA_4.4_Osc calibration
												aoSBP (SCOR_RT_NPMA_4.4_osc) [mmHg]	137.656	3.64474	21.2523	87.28	127.303	139.273	148.33	184.55	97.27
												aoPP (SCOR_RT_NPMA_4.4_osc) [mmHg]	56.9793	2.76614	16.1292	35.14	44.3675	52.0125	65.8833	99.4067	64.2667
												rPP/aoPP Ratio (SCOR_RT_NPMA_4.4_osc)	1.21599	0.0216176	0.126051	1.07238	1.1086	1.18384	1.30587	1.56505	0.492675
												rSBP/aoSBP Ratio (SCOR_RT_NPMA_4.4_osc)	1.08868	0.00950532	0.055425	1.02641	1.04667	1.07757	1.12198	1.28981	0.263396
												Radial Applanation TonomeRTy Non-invasive records: NPMA_4.0_inv calibration
												aoSBP (SCOR_RT_NPMA_4.0_inv) [mmHg]	126.136	3.46722	20.2172	76.2	115.463	125.787	140.33	169.12	92.92
												aoPP (SCOR_RT_NPMA_4.0_inv) [mmHg]	57.7467	2.77702	16.1927	17.2	48.13	58.5	68.73	89.12	71.92
												rPP/aoPP Ratio (SCOR_RT_NPMA_4.0_inv)	1.2646	0.0254795	0.14857	1.09082	1.14214	1.21365	1.36891	1.68465	0.593834
												rSBP/aoSBP Ratio (SCOR_RT_NPMA_4.0_inv)	1.11275	0.00931954	0.0543418	1.04796	1.0682	1.10284	1.13898	1.24718	0.199226
												Radial Applanation TonomeRTy Non-invasive records: NPMA_4.4_inv calibration
												aoSBP (SCOR_RT_NPMA_4.4_inv) [mmHg]	128.267	3.52377	20.5469	77.22	118	128.124	142.11	172.023	94.8033
												aoPP (SCOR_RT_NPMA_4.4_inv) [mmHg]	59.8773	2.82597	16.4781	18.22	51.0375	61.4583	70.54	92.0233	73.8033
												rPP/aoPP Ratio (SCOR_RT_NPMA_4.4_inv)	1.21558	0.0214948	0.125335	1.07313	1.11284	1.18161	1.30467	1.56698	0.493841
												rSBP/aoSBP Ratio (SCOR_RT_NPMA_4.4_inv)	1.09402	0.00824917	0.0481005	1.03489	1.05201	1.08377	1.11864	1.21428	0.179383
												MV: mean value. SEM: standard error of the mean. SD: standard deviation. p25th, p50th and p75th: 25th percentile (first quartile), 50th percentile (median or second quartile) and 75th percentile (third quartile). SBP, MBP, DBP and PP: systolic, mean, diastolic and pulse blood pressure, respectively. HR: heart rate. Prefix "p", "b" and "ao" indicate "peripheral", "brachial" artery and "aortic" roo…
[truncated: 5 more columns]

## Sheet: Table_S6_S7
	Table S6. Lin´s Concordance Correlation Coefficient (CCC) (Non-invasive: x, Invasive: y): pSBP/aoSBP								Table S7. Lin´s Concordance Correlation Coefficient (CCC) (Non-invasive: x, Invasive: y): pPP/aoPP
		CALIBRATION SCHEMES
		Cal.: bSBP/bDBP	Cal.: bMBP0.33/bDBP	Cal.: bMBP0.33HR/bDBP	Cal.: bMBP0.412/bDBP	Cal.: bMBPosc/bDBP	Cal.: bMBPinv/bDBPinv			Cal.: bSBP/bDBP	Cal.: bMBP0.33/bDBP	Cal.: bMBP0.33HR/bDBP	Cal.: bMBP0.412/bDBP	Cal.: bMBPosc/bDBP	Cal.: bMBPinv/bDBPinv
	BA Oscillometry: Brachial-Aortic GTF								BA Oscillometry: Brachial-Aortic GTF
		bSBP_aoSBP_ratio_MOG_GTF_sd	bSBP_aoSBP_ratio_MOG_GTF_033	---------	---------	bSBP_aoSBP_ratio_MOG_GTF_osc	---------			bPP_aoPP_ratio_MOG_GTF_sd	bPP_aoPP_ratio_MOG_GTF_033	---------	---------	bPP_aoPP_ratio_MOG_GTF_osc	---------
	CCC	-0.09964	0.05847	---------	---------	0.008628	---------		CCC	-0.09786	0.2111	---------	---------	0.1022	---------
	CCC, 95% CI	-0.3224 to 0.1335	-0.2251 to 0.3329	---------	---------	-0.1320 to 0.1489	---------		CCC, 95% CI	-0.3658 to 0.1850	-0.07117 to 0.4621	---------	---------	-0.06843 to 0.2670	---------
	R (Pearson coefficient; "precision")	-0.1539	0.07395	---------	---------	0.02221	---------		R (Pearson coefficient; "precision")	-0.1253	0.2761	---------	---------	0.2237	---------
	Bias correction factor Cb ("accuracy")	0.6473	0.7907	---------	---------	0.3885	---------		Bias correction factor Cb ("accuracy")	0.7812	0.7647	---------	---------	0.4568	---------
	RA Tonometry: Radial-Aortic GTF								RA Tonometry: Radial-Aortic GTF
		pSBP_aoSBP_ratio_SCOR_TR_GTF_sd	pSBP_aoSBP_SCOR_TR_GTF_033	pSBP_aoSBP_ratio_SCOR_TR_GTF_033HR	pSBP_aoSBP_SCOR_TR_GTF_0412	pSBP_aoSBP_SCOR_TR_GTF_osc	pSBP_aoSBP_ratio_SCOR_TR_GTF_inv			pPP_aoPP_ratio_SCOR_TR_GTF_sd	pPP_aoPP_ratio_SCOR_TR_GTF_033	pPP_aoPP_ratio_SCOR_TR_GTF_033HR	pPP_aoPP_ratio_SCOR_TR_GTF_0412	pPP_aoPP_ratio_SCOR_TR_GTF_oscv	pPP_aoPP_ratio_SCOR_TR_GTF_inv
	CCC	0.195	0.2165	0.2305	0.225	0.2284	0.2837		CCC	0.1805	0.1777	0.1773	0.1751	0.1742	0.1777
	CCC, 95% CI	-0.01023 to 0.3844	0.008875 to 0.4063	-0.02207 to 0.4554	-0.01787 to 0.4427	-0.02854 to 0.4570	0.02130 to 0.5095		CCC, 95% CI	-0.06543 to 0.4058	-0.06909 to 0.4041	-0.06925 to 0.4035	-0.07176 to 0.4017	-0.07062 to 0.3992	-0.06891 to 0.4038
	R (Pearson coefficient; "precision")	0.3347	0.3636	0.3233	0.3275	0.316	0.3778		R (Pearson coefficient; "precision")	0.2718	0.2666	0.2662	0.2626	0.2634	0.2668
	Bias correction factor Cb ("accuracy")	0.5826	0.5954	0.7129	0.687	0.7229	0.751		Bias correction factor Cb ("accuracy")	0.6642	0.6668	0.6661	0.6667	0.6612	0.666
	RA Tonometry: 2nd Radial Shoulder								RA Tonometry: 2nd Radial Shoulder
		pSBP_aoSBP_ratio_P2_SCOR_TR_GTF_sd	pSBP_aoSBP_ratio_P2_SCOR_TR_GTF_033	pSBP_aoSBP_ratio_P2_SCOR_TR_GTF_033HR	pSBP_aoSBP_ratio_P2_SCOR_TR_GTF_0412	pSBP_aoSBP_ratio_P2_SCOR_TR_GTF_osc	pSBP_aoSBP_ratio_P2_SCOR_TR_GTF_inv			pPP_aoPP_ratio_P2_SCOR_TR_GTF_sd	pPP_aoPP_ratio_P2_SCOR_TR_GTF_033	pPP_aoPP_ratio_P2_SCOR_TR_GTF_033HR	pPP_aoPP_ratio_P2_SCOR_TR_GTF_0412	pPP_aoPP_ratio_P2_SCOR_TR_GTF_osc	pPP_aoPP_ratio_P2_SCOR_TR_GTF_inv
	CCC	0.2436	0.2447	0.2522	0.2606	0.2625	0.3265		CCC	0.3094	0.2929	0.3489	0.3019	0.3005	0.2937
	CCC, 95% CI	-0.06154 to 0.5070	-0.06366 to 0.5104	-0.08991 to 0.5411	-0.07563 to 0.5435	-0.08396 to 0.5523	-0.02061 to 0.6033		CCC, 95% CI	-0.03289 to 0.5867	-0.04980 to 0.5739	-0.004536 to 0.6249	-0.04080 to 0.5811	-0.04204 to 0.5798	-0.04949 to 0.5748
	R (Pearson coefficient; "precision")	0.2928	0.2913	0.2719	0.285	0.2792	0.3411		R (Pearson coefficient; "precision")	0.3389	0.3218	0.3725	0.3309	0.3297	0.3222
	Bias correction factor Cb ("accuracy")	0.8319	0.84	0.9274	0.9143	0.9402	0.9571		Bias correction factor Cb ("accuracy")	0.913	0.9102	0.9368	0.9124	0.9114	0.9116
	RA Tonometry: Radial NPMA (fs/4.0)								RA Tonometry: Radial NPMA (fs/4.0)
		pSBP_aoSBP_ratio_SCOR_TR_NPMA_40_sd	pSBP_aoSBP_ratio_SCOR_TR_NPMA_40_033	pSBP_aoSBP_ratio_SCOR_TR_NPMA_40_033HR	pSBP_aoSBP_ratio_SCOR_TR_NPMA_40_0412	pSBP_aoSBP_ratio_SCOR_TR_NPMA_40_osc	pSBP_aoSBP_ratio_SCOR_TR_NPMA_40_inv			pPP_aoPP_ratio_SCOR_TR_NPMA_40_sd	pPP_aoPP_ratio_SCOR_TR_NPMA_40_033	pPP_aoPP_ratio_SCOR_TR_NPMA_40_033HR	pPP_aoPP_ratio_SCOR_TR_NPMA_40_0412	pPP_aoPP_ratio_SCOR_TR_NPMA_40_osc	pPP_aoPP_ratio_SCOR_TR_NPMA_40_inv
	CCC	0.1646	0.1901	0.2028	0.2049	0.2071	0.259		CCC	0.1793	0.181	0.1718	0.1798	0.1785	0.1778
	CCC, 95% CI	-0.03056 to 0.3477	-0.01533 to 0.3801	-0.04386 to 0.4262	-0.03010 to 0.4185	-0.04273 to 0.4325	-0.0009203 to 0.4861		CCC, 95% CI	-0.07681 to 0.4132	-0.07353 to 0.4135	-0.08375 to 0.4061	-0.07008 to 0.4085	-0.07618 to 0.4112	-0.08028 to 0.4135
	R (Pearson coefficient; "precision")	0.3002	0.3269	0.2939	0.3099	0.2963	0.3518		R (Pearson coefficient; "precision")	0.2579	0.262	0.2478	0.2652	0.2582	0.2539
	Bias correction factor Cb ("accuracy")	0.5484	0.5815	0.6902	0.6614	0.6988	0.736		Bias correction factor Cb ("accuracy")	0.6951	0.6909	0.6932	0.6779	0.6911	0.7003
	RA Tonometry: Radial NPMA (fs/4.4)								RA Tonometry: Radial NPMA (fs/4.4)
		pSBP_aoSBP_ratio_SCOR_TR_NPMA_44_sd	pSBP_aoSBP_ratio_SCOR_TR_NPMA_44_033	pSBP_aoSBP_ratio_SCOR_TR_NPMA_44_033HR	pSBP_aoSBP_ratio_SCOR_TR_NPMA_44_0412	pSBP_aoSBP_ratio_SCOR_TR_NPMA_44_osc	pSBP_aoSBP_ratio_SCOR_TR_NPMA_44_inv			pPP_aoPP_ratio_SCOR_TR_NPMA_44_sd	pPP_aoPP_ratio_SCOR_TR_NPMA_44_033	pPP_aoPP_ratio_SCOR_TR_NPMA_44_033HR	pPP_aoPP_ratio_SCOR_TR_NPMA_44_0412	pPP_aoPP_ratio_SCOR_TR_NPMA_44_osc	pPP_aoPP_ratio_SCOR_TR_NPMA_44_inv
	CCC	0.1487	0.1701	0.1853	0.1882	0.1917	0.2473		CCC	0.1894	0.1925	0.1802	0.192	0.187	0.1873
	CCC, 95% CI	-0.02200 to 0.3109	-0.009413 to 0.3389	-0.03509 to 0.3885	-0.02197 to 0.3824	-0.03673 to 0.4010	0.004303 to 0.4628		CCC, 95% CI	-0.07138 to 0.4259	-0.06692 to 0.4276	-0.07993 to 0.4174	-0.06284 to 0.4233	-0.07424 to 0.4243	-0.07598 to 0.4262
	R (Pearson coefficient; "precision")	0.3105	0.3356	0.3	0.3175	0.2993	0.3559		R (Pearson coefficient; "precision")	0.2648	0.2704	0.253	0.2745	0.2612	0.2596
	Bias correction factor Cb ("accuracy")	0.4788	0.5067	0.6176	0.5927	0.6404	0.6949		Bias correction factor Cb ("accuracy")	0.7151	0.712	0.7125	0.6992	0.7161	0.7216
	CA Tonometry: Carotid-Aortic GTF								CA Tonometry: Carotid-Aortic GTF
		pSBP_aoSBP_SCOR_TC_GTF_sd	pSBP_aoSBP_SCOR_TC_GTF_033	pSBP_aoSBP_ratio_SCOR_TC_GTF_033HR	pSBP_aoSBP_SCOR_TC_GTF_0412	pSBP_aoSBP_SCOR_TC_GTF_osc	pSBP_aoSBP_ratio_SCOR_TC_GTF_inv			pPP_aoPP_ratio_SCOR_TC_GTF_sd	pPP_aoPP_ratio_SCOR_TC_GTF_033	pPP_aoPP_ratio_SCOR_TC_GTF_033HR	pPP_aoPP_ratio_SCOR_TC_GTF_0412	pPP_aoPP_ratio_SCOR_TC_GTF_osc	pPP_aoPP_ratio_SCOR_TC_GTF_inv
	CCC	0.03398	0.0165	0.02717	0.02289	0.02408	0.04237		CCC	0.06404	0.04427	0.04871	0.04712	0.0429	0.05174
	CCC, 95% CI	-0.01941 to 0.08718	-0.02785 to 0.06079	-0.02772 to 0.08189	-0.03014 to 0.07580	-0.02745 to 0.07548	-0.01747 to 0.1019		CCC, 95% CI	-0.04292 to 0.1695	-0.06860 to 0.1560	-0.06695 to 0.1631	-0.07013 to 0.1631	-0.05977 to 0.1447	-0.06050 to 0.1627
	R (Pearson coefficient; "precision")	0.241	0.1406	0.1872	0.1632	0.1767	0.268		R (Pearson coefficient; "precision")	0.2236	0.1473	0.158	0.1508	0.1568	0.1728
	Bias correction factor Cb ("accuracy")	0.141	0.1173	0.1451	0.1403	0.1363	0.1581		Bias correction factor Cb ("accuracy")	0.2864	0.3006	0.3083	0.3125	0.2736	0.2994
	CA Tonometry: Carotid calibration								CA Tonometry: Carotid calibration
		------	pSBP_aoSBP_ratio_SCOR_TC_NPROC_033	pSBP_aoSBP_ratio_SCOR_TC_NPROC_033HR	pSBP_aoSBP_ratio_SCOR_TC_NPROC_0412	pSBP_aoSBP_ratio_SCOR_TC_NPROC_osc	pSBP_aoSBP_ratio_SCOR_TC_NPROC_inv			------	pPP_aoPP_ratio_SCOR_TC_NPROC_033	pPP_aoPP_ratio_SCOR_TC_NPROC_033HR	pPP_aoPP_ratio_SCOR_TC_NPROC_0412	pPP_aoPP_ratio_SCOR_TC_NPROC_osc	pPP_aoPP_ratio_SCOR_TC_NPROC_inv
	CCC	------	0.04916	0.005254	0.01724	0.01282	0.9372		CCC	------	0.1986	-0.01735	0.08685	0.05951	0.9076
	CCC, 95% CI	------	-0.1563 to 0.2505	-0.1084 to 0.1187	-0.1229 to 0.1567	-0.09631 to 0.1216	0.8790 to 0.9679		CCC, 95% CI	------	-0.1143 to 0.4757	-0.2228 to 0.1896	-0.1263 to 0.2923	-0.06983 to 0.1869	0.8291 to 0.9510
	R (Pearson coefficient; "precision")	------	0.08788	0.01707	0.04537	0.0434	0.9582		R (Pearson coefficient; "precision")	------	0.2368	-0.03128	0.1535	0.1748	0.9436
	Bias correction factor Cb ("accuracy")	------	0.5594	0.3079	0.38	0.2953	0.978		Bias correction factor Cb ("accuracy")	------	0.8388	0.5547	0.5658	0.3405	0.9619
	BA Tonometry: Radial-Aortic GTF								BA Tonometry: Radial-Aortic GTF
		pSBP_aoSBP_ratio_SCOR_TH_GTF_sd	pSBP_aoSBP_ratio_SCOR_TH_GTF_033	pSBP_aoSBP_ratio_SCOR_TH_GTF_033HR	pSBP_aoSBP_ratio_SCOR_TH_GTF_0412	pSBP_aoSBP_ratio_SCOR_TH_GTF_osc	pSBP_aoSBP_ratio_SCOR_TH_GTF_inv			pPP_aoPP_ratio_SCOR_TH_GTF_sd	pPP_aoPP_ratio_SCOR_TH_GTF_033	pPP_aoPP_ratio_SCOR_TH_GTF_033HR	pPP_aoPP_ratio_SCOR_TH_GTF_0412	pPP_aoPP_ratio_SCOR_TH_GTF_osc	PPA_pPP_aoPP_SCOR_TH_GTF_inv
	CCC	0.05533	0.06684	0.07199	0.07128	0.05936	0.127		CCC	0.2208	0.2766	0.1966	0.2251	0.1877	0.2192
	CCC, 95% CI	-0.05551 to 0.1648	-0.02638 to 0.1589	-0.04696 to 0.1889	-0.04194 to 0.1827	-0.06199 to 0.1790	-0.02375 to 0.2721		CCC, 95% CI	-0.05520 to 0.4655	0.009886 to 0.5065	-0.07056 to 0.4374	-0.03581 to 0.4573	-0.09393 to 0.4414	-0.05123 to 0.4596
	R (Pearson coefficient; "precision")	0.1879	0.2709	0.2277	0.2368	0.184	0.3122		R (Pearson coefficient; "precision")	0.292	0.3683	0.2698	0.3126	0.2459	0.2954
	Bias correction factor Cb ("accuracy")	0.2944	0.2468	0.3161	0.301	0.3226	0.4068		Bias correction factor Cb ("accuracy")	0.7563	0.751	0.7285	0.7202	0.7632	0.742
	BA Tonometry: Brachial NPMA (fs/6.0)								BA Tonometry: Brachial NPMA (fs/6.0)
		pSBP_aoSBP_ratio_SCOR_TH_NPMA_60_sd	pSBP_aoSBP_ratio_SCOR_TH_NPMA_60_033	pSBP_aoSBP_ratio_SCOR_TH_NPMA_60_033HR	pSBP_aoSBP_ratio_SCOR_TH_NPMA_60_0412	pSBP_aoSBP_ratio_SCOR_TH_NPMA_60_osc	pSBP_aoSBP_ratio_SCOR_TH_NPMA_60_inv			pPP_aoPP_ratio_SCOR_TH_NPMA_60_sd	pPP_aoPP_ratio_SCOR_TH_NPMA_60_033	pPP_aoPP_ratio_SCOR_TH_NPMA_60_033HR	pPP_aoPP_ratio_SCOR_TH_NPMA_60_0412	pPP_aoPP_ratio_SCOR_TH_NPMA_60_osc	pPP_aoPP_ratio_SCOR_TH_NPMA_60_inv
	CCC	0.008882	0.01492	0.01532	0.03061	0.01048	0.0338		CCC	0.04955	0.0589	0.052	0.04909	0.0535	0.05744
	CCC, 95% CI	-0.02758 to 0.04532	-0.01596 to 0.04578	-0.02575 to 0.05633	-0.03593 to 0.09687	-0.03054 to 0.05146	-0.01605 to 0.08348		CCC, 95% CI	-0.01603 to 0.1147	-0.003749 to 0.1211	-0.01775 to 0.1212	-0.06451 to 0.1614	-0.01586 to 0.1224	-0.008837 to 0.1232
	R (Pearson coefficient; "precision")	0.09203	0.1836	0.1412	0.1744	0.0965	0.2583		R (Pearson coefficient; "precision")	0.2864	0.3571	0.2825	0.1631	0.2922	0.3287
	Bias correction factor Cb ("accuracy")	0.09651	0.08128	0.1084	0.1755	0.1086	0.1309		Bias correction factor Cb ("accuracy")	0.173	0.1649	0.1841	0.3011	0.1831	0.1747
	CA Distension waveform re-calibration								CA Distension waveform re-calibration
		------	pSBP_aoSBP_ratio_Echo_Exponential_beat1_033	pSBP_aoSBP_ratio_Echo_Exponential_beat1_033HR	pSBP_aoSBP_ratio_Echo_Exponential_beat1_0412	pSBP_aoSBP_ratio_Echo_Exponential_beat1_osc	pSBP_aoSBP_ratio_Echo_Exponential_beat1_inv			------	pPP_aoPP_ratio_Echo_Exponential_beat1_033	pPP_aoPP_ratio_Echo_Exponential_beat1_033HR	pPP_aoPP_ratio_Echo_Exponential_beat1_0412	pPP_aoPP_ratio_Echo_Exponential_beat1_osc	pPP_aoPP_ratio_Echo_Exponential_beat1_inv
	CCC	------	0.2178	0.2716	0.2371	0.1538	0.7497		CCC	------	0.138	0.3215	0.3403	0.2429	0.4444
	CCC, 95% CI	------	-0.04716 to 0.4541	0.03060 to 0.4828	-0.01226 to 0.4587	-0.03498 to 0.3319	0.5650 to 0.8628		CCC, 95% CI	------	-0.06332 to 0.3285	-0.02986 to 0.6021	-0.01109 to 0.6170	-0.02234 to 0.4761	0.2355 to 0.6140
	R (Pearson coefficient; "precision")	------	0.2958	0.4142	0.3535	0.3111	0.7963		R (Pearson coefficient; "precision")	------	0.2567	0.3336	0.3508	0.3437	0.6578
	Bias correction factor Cb ("accuracy")	------	0.7361	0.6558	0.6707	0.4943	0.9415		Bias correction factor Cb ("accuracy")	------	0.5375	0.9637	0.9703	0.7066	0.6756
	CCC: Concordance correlation coefficient. 95% CI: 95% Confidence Interval. Association between aoSBP, aoPP, pSBP/aoSBP ratio and pPP/aoPP ratio obtained invasively and non-invasively (using several techniq and six different calibration methods (see text).								CCC: Concordance correlation coefficient. 95% CI: 95% Confidence Interval. Association between aoSBP, aoPP, pSBP/aoSBP ratio and pPP/aoPP ratio obtained invasively and non-invasively (using several techniques and six different calibration methods (see text).

## Sheet: Table_S8
	Table S8. Comparison among invasive (reference) and non-invasive methods used to quantify pSBP/aoSBP Ratio: Bland-Altman analysis
		Systematic differences (mmHg)				Limits of agreement (mmHg)						Regression							Absolute % error
	BA Oscillometry: Brachial-Aortic GTF	Mean error	95 % CI ME		SD	Lower limit	95% CI LL		Upper limit	95% CI UL		Intercept	95% CI Intercept		Slope	95% CI Slope		P	p 50th	p 95th
	pSBP/aoSBP_MOG_Osc_GTF_sd	-0.02165	-0.0726	0.02938	0.1391	-0.2943	-0.3825	-0.2062	0.251	0.1629	0.3392	1.1484	0.9895	1.3073	-1.0586	-1.2015	-0.9157	<1.0E-14	0.0816	0.2666
	pSBP/aoSBP_MOG_Osc_GTF_033	-0.02102	-0.0704	0.02841	0.1348	-0.2852	-0.3706	-0.1998	0.2431	0.1577	0.3285	1.0426	0.8278	1.2573	-0.9623	-1.1554	-0.7692	4.29e-11	0.0996	0.2307
	pSBP/aoSBP_MOG_Osc_GTF_osc	-0.1472	-0.1982	-0.09621	0.139	-0.4197	-0.5078	-0.3316	0.1253	0.03719	0.2134	0.945	0.7199	1.1701	-0.9882	-1.1906	-0.7857	6.84e-11	0.1261	0.3038
	RA Tonometry: Radial-Aortic GTF	Mean error	95 % CI ME		SD	Lower limit	95% CI LL		Upper limit	95% CI UL		Intercept	95% CI Intercept		Slope	95% CI Slope		P	p 50th	p 95th
	pSBP/aoSBP_SCOR_RT_GTF_sd	-0.0008561	-0.0434	0.04177	0.1162	-0.2286	-0.3023	-0.155	0.2269	0.1533	0.3006	1.0418	0.8915	1.192	-0.9606	-1.0983	-0.8229	1.21e-14	0.0514	0.2279
	pSBP/aoSBP_SCOR_RT_GTF_033	-0.001678	-0.0453	0.042	0.1191	-0.2351	-0.3105	-0.1596	0.2317	0.1563	0.3072	1.0499	0.8799	1.2198	-0.9688	-1.1246	-0.8131	2.16e-13	0.0544	0.2259
	pSBP/aoSBP_SCOR_RT_GTF_033HR	0.01285	-0.032	0.05772	0.1223	-0.2269	-0.3045	-0.1494	0.2526	0.1751	0.3302	1.0594	0.8571	1.2617	-0.9643	-1.1497	-0.7789	1.6e-11	0.0529	0.2433
	pSBP/aoSBP_SCOR_RT_GTF_0412	0.01156	-0.0332	0.05636	0.1221	-0.2278	-0.3052	-0.1504	0.2509	0.1735	0.3284	1.064	0.8678	1.2602	-0.9696	-1.1494	-0.7898	6.85e-12	0.0526	0.2388
	pSBP/aoSBP_SCOR_RT_GTF_osc	0.01875	-0.0268	0.06435	0.1243	-0.2249	-0.3037	-0.1461	0.2624	0.1836	0.3412	1.0737	0.8617	1.2857	-0.972	-1.1663	-0.7777	3.92e-11	0.0535	0.2472
	pSBP/aoSBP_SCOR_RT_GTF_inv	0.02928	-0.0124	0.07101	0.1138	-0.1937	-0.2658	-0.1216	0.2523	0.1802	0.3243	0.9955	0.8022	1.1888	-0.8903	-1.0674	-0.7131	3.53e-11	0.0586	0.2732
	RA Tonometry: 2nd Radial Shoulder	Mean error	95 % CI ME		SD	Lower limit	95% CI LL		Upper limit	95% CI UL		Intercept	95% CI Intercept		Slope	95% CI Slope		P	p 50th	p 95th
	pSBP/aoSBP_SCOR_RT_P2_sd	-0.0167	-0.0585	0.02517	0.1101	-0.2325	-0.3049	-0.1601	0.1991	0.1267	0.2715	0.5937	0.3572	0.8302	-0.5958	-0.8253	-0.3663	1.27e-05	0.057	0.2203
	pSBP/aoSBP_SCOR_RT_P2_033	-0.01746	-0.0595	0.02459	0.1105	-0.2341	-0.3068	-0.1614	0.1992	0.1265	0.2719	0.5913	0.3522	0.8305	-0.5941	-0.8262	-0.362	1.55e-05	0.0581	0.2185
	pSBP/aoSBP_SCOR_RT_P2_033HR	-0.003574	-0.0476	0.04054	0.116	-0.2309	-0.3071	-0.1546	0.2237	0.1475	0.3	0.5865	0.3178	0.8552	-0.5767	-0.8374	-0.3159	0.000105	0.0575	0.2086
	pSBP/aoSBP_SCOR_RT_P2_0412	-0.005438	-0.0488	0.03796	0.1141	-0.2291	-0.3041	-0.154	0.2182	0.1431	0.2932	0.5836	0.3222	0.845	-0.5755	-0.8292	-0.3219	7.7e-05	0.0611	0.203
	pSBP/aoSBP_SCOR_RT_P2_osc	0.001598	-0.0427	0.04593	0.1165	-0.2268	-0.3035	-0.1502	0.23	0.1534	0.3067	0.5813	0.3068	0.8558	-0.5669	-0.8332	-0.3005	0.000167	0.0614	0.2142
	pSBP/aoSBP_SCOR_RT_P2_inv	0.01093	-0.0325	0.0544	0.1143	-0.2131	-0.2883	-0.1379	0.2349	0.1598	0.3101	0.5419	0.2611	0.8228	-0.5198	-0.7924	-0.2473	0.000556	0.0714	0.1797
	RA Tonometry: Radial NPMA (fs/4.0)	Mean error	95 % CI ME		SD	Lower limit	95% CI LL		Upper limit	95% CI UL		Intercept	95% CI Intercept		Slope	95% CI Slope		P	p 50th	p 95th
	pSBP/aoSBP_SCOR_RT_NPMA_40_sd	0.001169	-0.0429	0.04524	0.1202	-0.2343	-0.3105	-0.1582	0.2367	0.1605	0.3128	1.0785	0.9227	1.2344	-0.9926	-1.1355	-0.8498	1.34e-14	0.0511	0.2267
	pSBP/aoSBP_SCOR_RT_NPMA_40_033	0.0009659	-0.0445	0.04647	0.1241	-0.2422	-0.3208	-0.1636	0.2441	0.1655	0.3228	1.0883	0.904	1.2726	-1.0018	-1.1707	-0.8329	6.97e-13	0.0574	0.2216
	pSBP/aoSBP_SCOR_RT_NPMA_40_033HR	0.0153	-0.0315	0.06217	0.1278	-0.2351	-0.3161	-0.1542	0.2657	0.1848	0.3467	1.1027	0.8872	1.3183	-1.0019	-1.1994	-0.8043	2.86e-11	0.0541	0.2412
	pSBP/aoSBP_SCOR_RT_NPMA_40_0412	0.01579	-0.0307	0.06235	0.1269	-0.233	-0.3135	-0.1526	0.2646	0.1842	0.345	1.1033	0.8945	1.3121	-1.002	-1.1933	-0.8106	1.36e-11	0.0512	0.2368
	pSBP/aoSBP_SCOR_RT_NPMA_40_osc	0.02174	-0.0257	0.06918	0.1293	-0.2318	-0.3137	-0.1498	0.2752	0.1933	0.3572	1.1132	0.8884	1.338	-1.0056	-1.2117	-0.7995	6.89e-11	0.0601	0.244
	pSBP/aoSBP_SCOR_RT_NPMA_40_inv	0.03133	-0.0117	0.07439	0.1174	-0.1987	-0.2731	-0.1243	0.2614	0.187	0.3358	1.029	0.8302	1.2279	-0.9192	-1.1015	-0.7369	3.26e-11	0.0685	0.272
	RA Tonometry: Radial NPMA (fs/4.4)	Mean error	95 % CI ME		SD	Lower limit	95% CI LL		Upper limit	95% CI UL		Intercept	95% CI Intercept		Slope	95% CI Slope		P	p 50th	p 95th
	pSBP/aoSBP_SCOR_RT_NPMA_44_sd	-0.01264	-0.056	0.03077	0.1184	-0.2446	-0.3196	-0.1696	0.2193	0.1443	0.2943	1.0628	0.9245	1.2012	-0.9909	-1.1177	-0.8641	<1.0E-14	0.0624	0.2211
	pSBP/aoSBP_SCOR_RT_NPMA_44_033	-0.01271	-0.0572	0.03181	0.1214	-0.2506	-0.3275	-0.1737	0.2252	0.1483	0.3021	1.0709	0.9087	1.233	-0.9983	-1.1469	-0.8497	3.16e-14	0.0589	0.219
	pSBP/aoSBP_SCOR_RT_NPMA_44_033HR	-0.0007946	-0.0463	0.04479	0.1243	-0.2444	-0.3231	-0.1656	0.2428	0.164	0.3215	1.0836	0.8949	1.2723	-0.9991	-1.172	-0.8261	1.32e-12	0.0555	0.2253
	pSBP/aoSBP_SCOR_RT_NPMA_44_0412	-0.0001108	-0.0454	0.04522	0.1236	-0.2423	-0.3207	-0.164	0.2421	0.1638	0.3204	1.0836	0.9005	1.2667	-0.9984	-1.1662	-0.8306	6.45e-13	0.0558	0.2214
	pSBP/aoSBP_SCOR_RT_NPMA_44_osc	0.004648	-0.0414	0.05071	0.1256	-0.2415	-0.3211	-0.1619	0.2508	0.1712	0.3304	1.0918	0.894	1.2895	-1.0016	-1.1829	-0.8203	3.83e-12	0.0569	0.2272
	pSBP/aoSBP_SCOR_RT_NPMA_44_inv	0.01223	-0.0301	0.0546	0.1155	-0.2142	-0.2874	-0.141	0.2386	0.1654	0.3118	1.0197	0.8441	1.1954	-0.9283	-1.0892	-0.7673	1.38e-12	0.0684	0.2497
	CA Tonometry: Carotid-Aortic GTF	Mean error	95 % CI ME		SD	Lower limit	95% CI LL		Upper limit	95% CI UL		Intercept	95% CI Intercept		Slope	95% CI Slope		P	p 50th	p 95th
	pSBP/aoSBP_SCOR_CT_GTF_sd	-0.09222	-0.1467	-0.03771	0.146	-0.3783	-0.4726	-0.2841	0.1939	0.0997	0.2881	1.0365	0.972	1.101	-1.0072	-1.0643	-0.9501	<1.0E-14	0.0829	0.2962
	pSBP/aoSBP_SCOR_CT_GTF_033	-0.09734	-0.1523	-0.04236	0.1472	-0.386	-0.481	-0.2909	0.1913	0.09624	0.2863	1.0435	0.9853	1.1018	-1.0181	-1.0697	-0.9665	<1.0E-14	0.0897	0.2982
	pSBP/aoSBP_SCOR_CT_GTF_033HR	-0.09337	-0.1483	-0.03839	0.1472	-0.3819	-0.4769	-0.2869	0.1952	0.1002	0.2902	1.0437	0.9753	1.112	-1.0146	-1.0751	-0.9541	<1.0E-14	0.0851	0.2959
	pSBP/aoSBP_SCOR_CT_GTF_0412	-0.09305	-0.1482	-0.03794	0.1476	-0.3823	-0.4775	-0.2871	0.1962	0.101	0.2914	1.0473	0.9805	1.1142	-1.0176	-1.0768	-0.9584	<1.0E-14	0.0845	0.2959
	pSBP/aoSBP_SCOR_CT_GTF_osc	-0.09201	-0.1471	-0.0369	0.1476	-0.3813	-0.4765	-0.286	0.1973	0.102	0.2925	1.0485	0.9819	1.1151	-1.0177	-1.0767	-0.9587	<1.0E-14	0.0854	0.2963
	pSBP/aoSBP_SCOR_CT_GTF_inv	-0.08927	-0.1431	-0.03545	0.1441	-0.3717	-0.4647	-0.2787	0.1932	0.1002	0.2862	1.0257	0.964	1.0874	-0.9949	-1.0496	-0.9403	<1.0E-14	0.0839	0.2941
	CA Tonometry: Carotid calibration	Mean error	95 % CI ME		SD	Lower limit	95% CI LL		Upper limit	95% CI UL		Intercept	95% CI Intercept		Slope	95% CI Slope		P	p 50th	p 95th
	pSBP/aoSBP_SCOR_CT_NPROC_sd	-0.1206	-0.1742	-0.06709	0.1434	-0.4017	-0.4943	-0.3092	0.1604	0.06789	0.253	1			-1				0.0976	0.3043
	pSBP/aoSBP_SCOR_CT_NPROC_033	-0.03125	-0.086	0.02355	0.1468	-0.3189	-0.4136	-0.2242	0.2564	0.1617	0.3511	1.0576	0.9172	1.1981	-0.9717	-1.096	-0.8473	<1.0E-14	0.0793	0.2358
	pSBP/aoSBP_SCOR_CT_NPROC_033HR	-0.1225	-0.1779	-0.06714	0.1484	-0.4133	-0.5091	-0.3176	0.1682	0.0725	0.264	0.9927	0.8692	1.1162	-0.9952	-1.1045	-0.8858	<1.0E-14	0.1023	0.2986
	pSBP/aoSBP_SCOR_CT_NPROC_0412	-0.1178	-0.1737	-0.06199	0.1496	-0.411	-0.5076	-0.3145	0.1753	0.0788	0.2719	0.9852	0.8344	1.1361	-0.9843	-1.1179	-0.8508	<1.0E-14	0.0942	0.2986
	pSBP/aoSBP_SCOR_CT_NPROC_osc	-0.1597	-0.2157	-0.1036	0.1501	-0.4539	-0.5507	-0.357	0.1346	0.03769	0.2314	0.9437	0.7884	1.099	-0.9846	-1.1221	-0.8471	1.14e-14	0.1253	0.3275
	pSBP/aoSBP_SCOR_CT_NPROC_inv	0.02736	0.01001	0.04472	0.04647	-0.06373	-0.0937	-0.03373	0.1184	0.08846	0.1484	-0.04447	-0.1834	0.09442	0.0641	-0.0588	0.1871	0.2948	0.0274	0.0773
	BA Tonometry: Radial-Aortic GTF	Mean error	95 % CI ME		SD	Lower limit	95% CI LL		Upper limit	95% CI UL		Intercept	95% CI Intercept		Slope	95% CI Slope		P	p 50th	p 95th
	pSBP/aoSBP_SCOR_BT_GTF_sd	-0.03744	-0.0797	0.004845	0.1132	-0.2594	-0.3325	-0.1863	0.1845	0.1114	0.2576	1.2093	1.0296	1.3889	-1.1409	-1.3047	-0.9771	2.28e-14	0.0645	0.1756
	pSBP/aoSBP_SCOR_BT_GTF_033	-0.04373	-0.088	0.006017	0.1187	-0.2764	-0.3531	-0.1998	0.189	0.1124	0.2656	1.2381	1.0251	1.4512	-1.1731	-1.3674	-0.9788	7.25e-13	0.0684	0.1816
	pSBP/aoSBP_SCOR_BT_GTF_033HR	-0.03558	-0.0814	0.0103	0.1228	-0.2764	-0.3556	-0.1971	0.2052	0.1259	0.2845	1.2711	1.0335	1.5086	-1.1958	-1.4124	-0.9791	5.97e-12	0.0679	0.1705
	pSBP/aoSBP_SCOR_BT_GTF_0412	-0.03534	-0.0811	0.01048	0.1227	-0.2759	-0.355	-0.1967	0.2052	0.126	0.2844	1.2718	1.0362	1.5074	-1.1962	-1.4111	-0.9814	4.89e-12	0.0682	0.1756
	pSBP/aoSBP_SCOR_BT_GTF_osc	-0.03194	-0.0789	0.01511	0.126	-0.2789	-0.3602	-0.1976	0.215	0.1337	0.2963	1.3014	1.0521	1.5506	-1.2202	-1.4475	-0.9929	1.14e-11	0.0648	0.1724
	pSBP/aoSBP_SCOR_BT_GTF_inv	-0.02891	-0.0675	0.009762	0.1036	-0.2319	-0.2987	-0.165	0.1741	0.1072	0.2409	1.1201	0.9654	1.2748	-1.0515	-1.1926	-0.9104	<1.0E-14	0.0632	0.1582
	BA Tonometry: Brachial NPMA (fs/6.0)	Mean error	95 % CI ME		SD	Lower limit	95% CI LL		Upper limit	95% CI UL		Intercept	95% CI Intercept		Slope	95% CI Slope		P	p 50th	p 95th
	pSBP/aoSBP_SCOR_BT_NPMA_60_sd	-0.06613	-0.1063	-0.02595	0.1076	-0.277	-0.3465	-0.2076	0.1448	0.07533	0.2142	1.1586	1.0378	1.2793	-1.1208	-1.2309	-1.0106	<1.0E-14	0.085	0.2212
	pSBP/aoSBP_SCOR_BT_NPMA_60_033	-0.06874	-0.11	-0.0275	0.1104	-0.2852	-0.3565	-0.2139	0.1477	0.07645	0.219	1.1762	1.0351	1.3173	-1.1393	-1.268	-1.0106	<1.0E-14	0.0847	0.224
	pSBP/aoSBP_SCOR_BT_NPMA_60_033HR	-0.06485	-0.1069	-0.02277	0.1127	-0.2858	-0.3585	-0.213	0.156	0.08331	0.2288	1.1963	1.0403	1.3522	-1.1541	-1.2963	-1.0119	<1.0E-14	0.0845	0.2186
	pSBP/aoSBP_SCOR_BT_NPMA_60_0412	-0.06269	-0.1045	-0.02085	0.1121	-0.2823	-0.3546	-0.21	0.1569	0.08462	0.2293	1.1839	1.0203	1.3476	-1.1408	-1.2901	-0.9916	<1.0E-14	0.0751	0.2206
	pSBP/aoSBP_SCOR_BT_NPMA_60_osc	-0.06296	-0.1057	-0.02025	0.1144	-0.2871	-0.3609	-0.2133	0.1612	0.0874	0.235	1.2127	1.0494	1.3759	-1.1674	-1.3163	-1.0185	<1.0E-14	0.0831	0.2196
	pSBP/aoSBP_SCOR_BT_NPMA_60_inv	-0.06225	-0.1005	-0.02402	0.1024	-0.2629	-0.329	-0.1969	0.1384	0.07235	0.2045	1.1109	1.0085	1.2132	-1.0736	-1.1669	-0.9803	<1.0E-14	0.0783	0.2133
	CA Distension waveform re-calibration	Mean error	95 % CI ME		SD	Lower limit	95% CI LL		Upper limit	95% CI UL		Intercept	95% CI Intercept		Slope	95% CI Slope		P	p 50th	p 95th
	pSBP/aoSBP_Echo_CCA_ExpAdj_033	0.02367	-0.0149	0.0623	0.1035	-0.1791	-0.2459	-0.1124	0.2265	0.1597	0.2933	0.9639	0.7746	1.1532	-0.8618	-1.0346	-0.6891	5.95e-11	0.0702	0.1875
	pSBP/aoSBP_Echo_CCA_ExpAdj_033HR	-0.074	-0.1167	-0.03131	0.1143	-0.2981	-0.3719	-0.2243	0.1501	0.07631	0.2239	0.9039	0.654	1.1537	-0.8963	-1.1242	-0.6684	9.02e-09	0.0669	0.2536
	pSBP/aoSBP_Echo_CCA_ExpAdj_0412	-0.07233	-0.1147	-0.02992	0.1136	-0.295	-0.3683	-0.2217	0.1503	0.07699	0.2236	0.907	0.6636	1.1504	-0.8977	-1.1197	-0.6756	5.2e-09	0.0656	0.2609
	pSBP/aoSBP_Echo_CCA_ExpAdj_osc	-0.1187	-0.1632	-0.07409	0.1194	-0.3527	-0.4297	-0.2756	0.1153	0.03828	0.1924	0.8832	0.6114	1.1551	-0.9183	-1.1663	-0.6703	2.92e-08	0.1032	0.3043
	pSBP/aoSBP_Echo_CCA_ExpAdj_inv	0.02633	-0.0054	0.05812	0.08512	-0.1405	-0.1954	-0.08556	0.1932	0.1382	0.2481	-0.02698	-0.3651	0.3111	0.04887	-0.2596	0.3573	0.748	0.0485	0.1774
	"Mean error" (average error considering 10 methods)	Mean error	95 % CI ME		SD	Lower limit	95% CI LL		Upper limit	95% CI UL		Intercept	95% CI Intercept		Slope	95% CI Slope		P	p 50th	p 95th
	Average Calibration: sd	-0.0407852	-0.0867	0.00515833	0.1238	-0.283411	-0.362856	-0.204033	0.201844	0.122447	0.281256	1.03662	0.8906	1.19179	-0.985267	-1.12228	-0.844575		0.0703889	0.239989
	Average Calibration: 033	-0.0269292	-0.07281	0.0195287	0.12365	-0.26928	-0.34863	-0.18993	0.21542	0.136079	0.29478	1.03223	0.86099	1.20348	-0.96893	-1.12595	-0.81192		0.07207	0.22428
	Average Calibration: 033HR	-0.0407243	-0.0876222	0.00621222	0.1262	-0.288089	-0.3692	-0.206967	0.206611	0.125513	0.287756	1.02666	0.836589	1.21669	-0.977556	-1.15233	-0.802722		0.0696333	0.239511
	Average Calibration: 0412	-0.0399343	-0.0867	0.00685222	0.125811	-0.286522	-0.367389	-0.205667	0.206633	0.125779	0.287511	1.02552	0.835556	1.21552	-0.975789	-1.15041	-0.801189		0.0675889	0.239067
	Average Calibration: osc	-0.0465082	-0.0941333	0.00116	0.128133	-0.297656	-0.38	-0.215278	0.204644	0.122286	0.287011	1.02772	0.826011	1.22941	-0.983811	-1.16922	-0.798389		0.0770778	0.2503
	Average Calibration: inv	-0.00477444	-0.0436878	0.0341702	0.104743	-0.210048	-0.277344	-0.142743	0.2005	0.133201	0.267789	0.752372	0.569667	0.935091	-0.69607	-0.864222	-0.527911		0.0631333	0.210544
	SD: Standard deviation. ME: mean error. 95% CI: 95% Confidence Interval. LL and UP: lower and upper limit, respectively. P: p value. fs: sampling frequency. Prefix "p", "c" and "ao" indicate peripheral, central and aortic root, respectively. SBP: systolic blood pressure. MOG, SCOR and Echo: values obtained using signals recorded with Mobil-O-Graph (Oscillometry), SphygmoCor (Applanation tonometry…

## Sheet: Table_S9
	Table S9. Comparison among invasive (reference) and non-invasive methods used to quantify pPP/aoPP Ratio: Bland-Altman analysis
		Systematic differences (mmHg)				Limits of agreement (mmHg)						Regression							Absolute % error
	BA Oscillometry: Brachial-Aortic GTF	Mean error	95 % CI ME		SD	Lower limit	95% CI LL		Upper limit	95% CI UL		Intercept	95% CI Intercept		Slope	95% CI Slope		P	p 50th	p 95th
	pPP/aoPP_MOG_Osc_GTF_sd	0.169	0.04192	0.296	0.3464	-0.51	-0.7295	-0.2904	0.8479	0.6284	1.0674	1.4543	1.0432	1.8655	-1.1163	-1.4661	-0.7665	3.8e-07	0.1819	0.8907
	pPP/aoPP_MOG_Osc_GTF_033	0.1767	0.07312	0.2802	0.2823	-0.3766	-0.5555	-0.1977	0.7299	0.5511	0.9088	1.2079	0.8654	1.5504	-0.8956	-1.1871	-0.6042	7.3e-07	0.1786	0.5918
	pPP/aoPP_MOG_Osc_GTF_osc	-0.2003	-0.2954	-0.1052	0.2592	-0.7084	-0.8727	-0.5441	0.3079	0.1436	0.4721	0.903	0.6776	1.1284	-0.9582	-1.15	-0.7664	4.05e-11	0.1603	0.4666
	RA Tonometry: Radial-Aortic GTF	Mean error	95 % CI ME		SD	Lower limit	95% CI LL		Upper limit	95% CI UL		Intercept	95% CI Intercept		Slope	95% CI Slope		P	p 50th	p 95th
	pPP/aoPP_SCOR_RT_GTF_sd	0.1794	0.08805	0.2707	0.249	-0.3087	-0.4665	-0.1509	0.6674	0.5096	0.8252	1.1709	0.8826	1.4592	-0.8865	-1.1393	-0.6336	6.83e-08	0.1362	0.88
	pPP/aoPP_SCOR_RT_GTF_033	0.1758	0.08456	0.2671	0.2489	-0.3119	-0.4696	-0.1542	0.6636	0.5059	0.8213	1.1732	0.8884	1.4579	-0.8917	-1.1414	-0.6419	4.84e-08	0.1264	0.8727
	pPP/aoPP_SCOR_RT_GTF_033HR	0.1762	0.08482	0.2675	0.249	-0.3119	-0.4696	-0.1541	0.6642	0.5064	0.8219	1.1741	0.8892	1.459	-0.8922	-1.1421	-0.6423	4.82e-08	0.1293	0.8752
	pPP/aoPP_SCOR_RT_GTF_0412	0.1766	0.08508	0.2682	0.2496	-0.3126	-0.4708	-0.1544	0.6659	0.5077	0.824	1.1761	0.89	1.4622	-0.8936	-1.1445	-0.6426	5.07e-08	0.129	0.875
	pPP/aoPP_SCOR_RT_GTF_osc	0.1764	0.08477	0.2681	0.2499	-0.3134	-0.4717	-0.155	0.6662	0.5079	0.8246	1.1821	0.8984	1.4659	-0.8992	-1.148	-0.6503	3.84e-08	0.131	0.893
	pPP/aoPP_SCOR_RT_GTF_inv	0.1785	0.08657	0.2704	0.2506	-0.3127	-0.4715	-0.1539	0.6697	0.5108	0.8285	1.1773	0.8877	1.467	-0.893	-1.147	-0.639	6.48e-08	0.1321	0.8958
	RA Tonometry: 2nd Radial Shoulder	Mean error	95 % CI ME		SD	Lower limit	95% CI LL		Upper limit	95% CI UL		Intercept	95% CI Intercept		Slope	95% CI Slope		P	p 50th	p 95th
	pPP/aoPP_SCOR_RT_P2_sd	0.1157	0.01061	0.2208	0.2763	-0.4259	-0.6076	-0.2442	0.6573	0.4756	0.8391	0.8919	0.5041	1.2797	-0.7395	-1.0975	-0.3815	0.000235	0.1169	0.8272
	pPP/aoPP_SCOR_RT_P2_033	0.1174	0.01124	0.2235	0.2791	-0.4296	-0.6131	-0.246	0.6644	0.4808	0.8479	0.8988	0.5063	1.2912	-0.7445	-1.1067	-0.3822	0.000249	0.109	0.8549
	pPP/aoPP_SCOR_RT_P2_033HR	0.1022	-0.0037	0.2081	0.2732	-0.4333	-0.6166	-0.2501	0.6377	0.4545	0.821	0.738	0.3528	1.1232	-0.6256	-0.9897	-0.2615	0.0016	0.1111	0.8647
	pPP/aoPP_SCOR_RT_P2_0412	0.1153	0.01062	0.2199	0.2751	-0.424	-0.605	-0.243	0.6546	0.4736	0.8355	0.888	0.5017	1.2742	-0.7361	-1.0926	-0.3796	0.000236	0.1166	0.8222
	pPP/aoPP_SCOR_RT_P2_osc	0.1161	0.01106	0.2212	0.2762	-0.4252	-0.6068	-0.2436	0.6574	0.4758	0.8391	0.8915	0.5038	1.2793	-0.7388	-1.0967	-0.3808	0.000237	0.103	0.8184
	pPP/aoPP_SCOR_RT_P2_inv	0.1165	0.01043	0.2226	0.2789	-0.4302	-0.6136	-0.2467	0.6632	0.4798	0.8467	0.896	0.5031	1.2888	-0.7426	-1.1052	-0.3799	0.000259	0.1133	0.8237
	RA Tonometry: Radial NPMA (fs/4.0)	Mean error	95 % CI ME		SD	Lower limit	95% CI LL		Upper limit	95% CI UL		Intercept	95% CI Intercept		Slope	95% CI Slope		P	p 50th	p 95th
	pPP/aoPP_SCOR_RT_NPMA_40_sd	0.1505	0.05594	0.2451	0.2579	-0.3549	-0.5184	-0.1915	0.656	0.4926	0.8195	1.2011	0.915	1.4871	-0.9392	-1.1901	-0.6884	1.92e-08	0.1233	1.0009
	pPP/aoPP_SCOR_RT_NPMA_40_033	0.1519	0.05772	0.2461	0.2568	-0.3515	-0.5142	-0.1887	0.6553	0.4926	0.8181	1.1989	0.9145	1.4833	-0.936	-1.1855	-0.6866	1.84e-08	0.1214	0.9958
	pPP/aoPP_SCOR_RT_NPMA_40_033HR	0.1502	0.05533	0.2451	0.2587	-0.3568	-0.5208	-0.1929	0.6573	0.4933	0.8212	1.2078	0.923	1.4926	-0.9455	-1.1953	-0.6957	1.55e-08	0.1272	0.9999
	pPP/aoPP_SCOR_RT_NPMA_40_0412	0.1556	0.06174	0.2495	0.256	-0.3461	-0.5084	-0.1839	0.6574	0.4952	0.8197	1.2023	0.9204	1.4841	-0.9357	-1.1829	-0.6885	1.54e-08	0.1317	0.9989
	pPP/aoPP_SCOR_RT_NPMA_40_osc	0.1507	0.05634	0.245	0.2572	-0.3535	-0.5165	-0.1905	0.6549	0.4919	0.8179	1.2015	0.9179	1.4851	-0.9395	-1.1883	-0.6908	1.62e-08	0.1224	0.997
	pPP/aoPP_SCOR_RT_NPMA_40_inv	0.1501	0.05522	0.245	0.2587	-0.357	-0.521	-0.193	0.6573	0.4933	0.8212	1.2016	0.9133	1.4899	-0.9401	-1.193	-0.6872	2.21e-08	0.1218	1.0013
	RA Tonometry: Radial NPMA (fs/4.4)	Mean error	95 % CI ME		SD	Lower limit	95% CI LL		Upper limit	95% CI UL		Intercept	95% CI Intercept		Slope	95% CI Slope		P	p 50th	p 95th
	pPP/aoPP_SCOR_RT_NPMA_44_sd	0.1016	0.01123	0.1919	0.2463	-0.3811	-0.5372	-0.2251	0.5843	0.4282	0.7403	1.1586	0.9178	1.3994	-0.945	-1.1562	-0.7338	4.74e-10	0.1053	0.865
	pPP/aoPP_SCOR_RT_NPMA_44_033	0.1024	0.01245	0.1923	0.2452	-0.3782	-0.5336	-0.2228	0.583	0.4276	0.7384	1.1558	0.9166	1.3949	-0.9418	-1.1515	-0.732	4.41e-10	0.1073	0.8595
	pPP/aoPP_SCOR_RT_NPMA_44_033HR	0.1012	0.01058	0.1919	0.2472	-0.3832	-0.5399	-0.2266	0.5857	0.4291	0.7423	1.1651	0.9255	1.4048	-0.9512	-1.1614	-0.741	3.71e-10	0.1072	0.8639
	pPP/aoPP_SCOR_RT_NPMA_44_0412	0.1063	0.01662	0.196	0.2445	-0.3729	-0.5279	-0.218	0.5855	0.4306	0.7405	1.1592	0.9224	1.396	-0.9413	-1.149	-0.7336	3.59e-10	0.1072	0.8638
	pPP/aoPP_SCOR_RT_NPMA_44_osc	0.1021	0.01169	0.1924	0.2464	-0.3808	-0.537	-0.2247	0.585	0.4288	0.7411	1.1595	0.9186	1.4004	-0.9454	-1.1567	-0.7341	4.74e-10	0.1067	0.8613
	pPP/aoPP_SCOR_RT_NPMA_44_inv	0.1011	0.01053	0.1917	0.247	-0.3829	-0.5394	-0.2264	0.5852	0.4287	0.7417	1.159	0.9161	1.4018	-0.9458	-1.1588	-0.7328	5.61e-10	0.1075	0.8638
	CA Tonometry: Carotid-Aortic GTF	Mean error	95 % CI ME		SD	Lower limit	95% CI LL		Upper limit	95% CI UL		Intercept	95% CI Intercept		Slope	95% CI Slope		P	p 50th	p 95th
	pPP/aoPP_SCOR_CT_GTF_sd	-0.09778	-0.197	0.001391	0.2656	-0.6183	-0.7897	-0.4469	0.4228	0.2514	0.5942	1.0651	0.9715	1.1588	-0.9904	-1.0683	-0.9126	<1.0E-14	0.1037	0.5024
	pPP/aoPP_SCOR_CT_GTF_033	-0.1001	-0.2006	0.0004207	0.2692	-0.6278	-0.8016	-0.4541	0.4276	0.2538	0.6013	1.0768	0.9783	1.1754	-1.0024	-1.0843	-0.9204	<1.0E-14	0.1036	0.5048
	pPP/aoPP_SCOR_CT_GTF_033HR	-0.09828	-0.1987	0.002139	0.2689	-0.6254	-0.7989	-0.4518	0.4288	0.2553	0.6024	1.0762	0.9757	1.1767	-1.0003	-1.0838	-0.9167	<1.0E-14	0.106	0.5095
	pPP/aoPP_SCOR_CT_GTF_0412	-0.09624	-0.1967	0.004256	0.2691	-0.6237	-0.7974	-0.45	0.4313	0.2576	0.6049	1.0791	0.9783	1.1798	-1.001	-1.0847	-0.9172	<1.0E-14	0.105	0.5095
	pPP/aoPP_SCOR_CT_GTF_osc	-0.09897	-0.1993	0.001329	0.2686	-0.6255	-0.7988	-0.4521	0.4275	0.2542	0.6009	1.0789	0.9875	1.1702	-1.0031	-1.0791	-0.9272	<1.0E-14	0.1041	0.5045
	pPP/aoPP_SCOR_CT_GTF_inv	-0.09799	-0.1981	0.002076	0.268	-0.6233	-0.7962	-0.4503	0.4273	0.2543	0.6002	1.0738	0.9762	1.1714	-0.998	-1.0791	-0.9168	<1.0E-14	0.1026	0.5059
	CA Tonometry: Carotid calibration	Mean error	95 % CI ME		SD	Lower limit	95% CI LL		Upper limit	95% CI UL		Intercept	95% CI Intercept		Slope	95% CI Slope		P	p 50th	p 95th
	pPP/aoPP_SCOR_CT_NPROC_sd	-0.1742	-0.2723	-0.07605	0.2628	-0.6893	-0.8589	-0.5197	0.3409	0.1713	0.5105	1			-1				0.1386	0.4939
	pPP/aoPP_SCOR_CT_NPROC_033	0.1107	0.00301	0.2184	0.2884	-0.4546	-0.6408	-0.2685	0.6761	0.4899	0.8622	1.1906	0.9118	1.4694	-0.9197	-1.1516	-0.6878	7.63e-09	0.1807	0.5443
	pPP/aoPP_SCOR_CT_NPROC_033HR	-0.1682	-0.274	-0.06247	0.2833	-0.7235	-0.9063	-0.5407	0.387	0.2042	0.5698	1.0207	0.8486	1.1928	-1.0126	-1.1557	-0.8695	1.54e-14	0.1402	0.4947
	pPP/aoPP_SCOR_CT_NPROC_0412	-0.1511	-0.2581	-0.04416	0.2865	-0.7127	-0.8976	-0.5278	0.4104	0.2255	0.5953	1	0.7781	1.2219	-0.9804	-1.1649	-0.7958	1.45e-11	0.1358	0.4591
	pPP/aoPP_SCOR_CT_NPROC_osc	-0.2545	-0.3593	-0.1497	0.2807	-0.8047	-0.9859	-0.6235	0.2957	0.1145	0.4768	0.9021	0.7099	1.0944	-0.9851	-1.145	-0.8252	4.49e-13	0.211	0.5181
	pPP/aoPP_SCOR_CT_NPROC_inv	0.06372	0.02372	0.1037	0.1071	-0.1462	-0.2153	-0.07709	0.2737	0.2045	0.3428	-0.07061	-0.2527	0.1115	0.1144	-0.037	0.2658	0.133	0.0657	0.1837
	BA Tonometry: Radial-Aortic GTF	Mean error	95 % CI ME		SD	Lower limit	95% CI LL		Upper limit	95% CI UL		Intercept	95% CI Intercept		Slope	95% CI Slope		P	p 50th	p 95th
	pPP/aoPP_SCOR_BT_GTF_sd	0.03594	-0.0519	0.1238	0.2353	-0.4253	-0.5771	-0.2734	0.4971	0.3453	0.649	1.345	1.0448	1.6452	-1.124	-1.3788	-0.8692	8.59e-10	0.109	0.3298
	pPP/aoPP_SCOR_BT_GTF_033	0.03545	-0.0516	0.1225	0.2331	-0.4215	-0.572	-0.271	0.4924	0.3419	0.6429	1.3203	1.0148	1.6257	-1.1032	-1.3625	-0.8439	1.82e-09	0.095	0.3169
	pPP/aoPP_SCOR_BT_GTF_033HR	0.03342	-0.0564	0.1233	0.2406	-0.4381	-0.5934	-0.2829	0.505	0.3497	0.6602	1.376	1.0719	1.6802	-1.1528	-1.411	-0.8947	6.63e-10	0.1078	0.3158
	pPP/aoPP_SCOR_BT_GTF_0412	0.03419	-0.0548	0.1232	0.2384	-0.433	-0.5868	-0.2792	0.5014	0.3475	0.6552	1.3611	1.0576	1.6646	-1.1393	-1.3969	-0.8817	8.13e-10	0.1063	0.3045
	pPP/aoPP_SCOR_BT_GTF_osc	0.03745	-0.0526	0.1275	0.2413	-0.4354	-0.5911	-0.2797	0.5103	0.3546	0.666	1.3781	1.0692	1.6869	-1.1511	-1.4133	-0.8889	9.48e-10	0.1156	0.3158
	pPP/aoPP_SCOR_BT_GTF_inv	0.03397	-0.0548	0.1228	0.2379	-0.4324	-0.5859	-0.2788	0.5003	0.3467	0.6538	1.3567	1.0526	1.6608	-1.1358	-1.3939	-0.8776	9.06e-10	0.1026	0.3171
	BA Tonometry: Brachial NPMA (fs/6.0)	Mean error	95 % CI ME		SD	Lower limit	95% CI LL		Upper limit	95% CI UL		Intercept	95% CI Intercept		Slope	95% CI Slope		P	p 50th	p 95th
	pPP/aoPP_SCOR_BT_NPMA_60_sd	-0.09615	-0.1751	-0.01722	0.2114	-0.5105	-0.6469	-0.374	0.3182	0.1817	0.4546	1.2065	1.0496	1.3633	-1.1185	-1.2516	-0.9854	<1.0E-14	0.1027	0.3213
	pPP/aoPP_SCOR_BT_NPMA_60_033	-0.09696	-0.1756	-0.01837	0.2105	-0.5095	-0.6453	-0.3737	0.3156	0.1797	0.4514	1.1991	1.0417	1.3565	-1.1128	-1.2464	-0.9793	<1.0E-14	0.1017	0.3211
	pPP/aoPP_SCOR_BT_NPMA_60_033HR	-0.09619	-0.175	-0.01739	0.211	-0.5098	-0.646	-0.3736	0.3174	0.1812	0.4536	1.2035	1.0459	1.3611	-1.1159	-1.2497	-0.9821	<1.0E-14	0.1007	0.319
	pPP/aoPP_SCOR_BT_NPMA_60_0412	-0.08995	-0.1694	-0.01052	0.2127	-0.5069	-0.6442	-0.3696	0.327	0.1897	0.4643	1.2091	1.0369	1.3813	-1.1154	-1.2616	-0.9692	<1.0E-14	0.1011	0.3208
	pPP/aoPP_SCOR_BT_NPMA_60_osc	-0.09537	-0.1742	-0.01651	0.2112	-0.5093	-0.6455	-0.373	0.3185	0.1823	0.4548	1.2046	1.0462	1.363	-1.1162	-1.2506	-0.9817	<1.0E-14	0.1041	0.3215
	pPP/aoPP_SCOR_BT_NPMA_60_inv	-0.09539	-0.1746	-0.01622	0.212	-0.511	-0.6478	-0.3741	0.3202	0.1833	0.457	1.2073	1.0451	1.3695	-1.1185	-1.2562	-0.9809	<1.0E-14	0.1031	0.3216
	CA Distension waveform re-calibration	Mean error	95 % CI ME		SD	Lower limit	95% CI LL		Upper limit	95% CI UL		Intercept	95% CI Intercept		Slope	95% CI Slope		P	p 50th	p 95th
	pPP/aoPP_Echo_CCA_ExpAdj_033	0.259	0.1676	0.3504	0.2449	-0.2209	-0.3789	-0.0629	0.7389	0.5809	0.8969	1.0981	0.6736	1.5227	-0.7452	-1.1166	-0.3739	0.000312	0.243	0.537
	pPP/aoPP_Echo_CCA_ExpAdj_033HR	-0.05767	-0.147	0.03164	0.2392	-0.5264	-0.6808	-0.3721	0.4111	0.2568	0.5655	0.8959	0.5281	1.2638	-0.8469	-1.1686	-0.5252	9.5e-06	0.1098	0.4932
	pPP/aoPP_Echo_CCA_ExpAdj_0412	-0.051	-0.1375	0.03549	0.2316	-0.505	-0.6544	-0.3555	0.403	0.2535	0.5524	0.8639	0.5043	1.2235	-0.8125	-1.127	-0.498	1.25e-05	0.1029	0.4452
	pPP/aoPP_Echo_CCA_ExpAdj_osc	-0.1697	-0.2548	-0.08455	0.2279	-0.6164	-0.7635	-0.4693	0.2771	0.13	0.4242	0.7662	0.4269	1.1056	-0.8311	-1.128	-0.5343	3.73e-06	0.1836	0.5205
	pPP/aoPP_Echo_CCA_ExpAdj_inv	0.1883	0.07138	0.3053	0.3132	-0.4256	-0.6277	-0.2234	0.8022	0.6001	1.0044	-0.1795	-0.8518	0.4929	0.3267	-0.2614	0.9147	0.2648	0.1397	0.6635
	"Mean error" (average error considering 10 methods)	Mean error	95 % CI ME		SD	Lower limit	95% CI LL		Upper limit	95% CI UL		Intercept	95% CI Intercept		Slope	95% CI Slope		P	p 50th	p 95th
	Average Calibration: sd	0.0426678	-0.0542833	0.139602	0.261222	-0.469333	-0.636867	-0.301789	0.554656	0.387122	0.7222	1.16593	0.916075	1.45727	-0.984378	-1.21849	-0.746375	3.92448e-05	0.124178	0.679022
	Average Calibration: 033	0.093229	-0.00181	0.188255	0.25584	-0.40821	-0.57246	-0.24396	0.59468	0.43042	0.75892	1.15195	0.87114	1.43274	-0.92929	-1.17336	-0.68522	7.02258e-05	0.13667	0.63988
	Average Calibration: 033HR	0.0158756	-0.07823	0.10998	0.252344	-0.478711	-0.641367	-0.316089	0.510467	0.347833	0.6731	1.09526	0.840078	1.35047	-0.949222	-1.17303	-0.725411	0.000229938	0.115478	0.637322
	Average Calibration: 0412	0.0221889	-0.0713822	0.115763	0.2515	-0.470767	-0.6325	-0.309044	0.515167	0.353433	0.676867	1.10431	0.8433	1.36529	-0.950589	-1.17823	-0.722911	3.55096e-05	0.115067	0.622111
	Average Calibration: osc	-0.00397667	-0.0973711	0.0894188	0.251044	-0.496022	-0.657422	-0.3346	0.488067	0.326667	0.649489	1.08494	0.830933	1.33898	-0.956611	-1.17841	-0.734811	3.4398e-05	0.131278	0.6389
	Average Calibration: inv	0.0709789	-0.01885	0.160817	0.241489	-0.402367	-0.5576	-0.247077	0.544344	0.389056	0.699589	0.869066	0.576622	1.16151	-0.703633	-0.959067	-0.448189	0.0568656	0.109822	0.6196
	SD: Standard deviation. ME: mean error. 95% CI: 95% Confidence Interval. LL and UP: lower and upper limit, respectively. P: p value. fs: sampling frequency. Prefix "p", "c" and "ao" indicate peripheral, central and aortic root, respectively. PP: pulse blood pressure. MOG, SCOR and Echo: values obtained using signals recorded with Mobil-O-Graph (Oscillometry), SphygmoCor (Applanation tonometry) or…
